# Supplementary material for: Cystathionine β-synthase as novel endogenous regulator of lymphangiogenesis via modulating VEGF receptor 2 and 3
Source: Commun Biol. 2022 Sep 10;5:950. doi: 10.1038/s42003-022-03923-7 (PMC9464209; doi:10.1038/s42003-022-03923-7)
Supplement: Supplementary file 3 — Supplementary Data 1 [file 42003_2022_3923_MOESM3_ESM.xlsx]

## Sheet: Results complete
Ensembl_Gene_IDs	chr	Gene start (bp)	Gene end (bp)	mean raw counts	log2FoldChange	LFC Standard Error	Wald statistics	p-value recalibrated	p-value adjusted (BH)	MGI Symbol	MGI Description	Gene type	MGI ID	MGI Hyperlink
ENSMUSG00000000001	chr3	108107280	108146146	2832.14	-0.200268	0.0943585	-2.12242	0.159534	0.707915	Gnai3	guanine nucleotide binding protein (G protein), alpha inhibiting 3	protein_coding	MGI:95773	http://www.informatics.jax.org/marker/MGI:95773
ENSMUSG00000000003	chrX	77837901	77853623	0	NA	NA	NA	NA	NA	Pbsn	probasin	protein_coding	MGI:1860484	http://www.informatics.jax.org/marker/MGI:1860484
ENSMUSG00000000028	chr16	18780447	18811987	232.92	0.32252	0.169136	1.90687	0.206307	0.787211	Cdc45	cell division cycle 45	protein_coding	MGI:1338073	http://www.informatics.jax.org/marker/MGI:1338073
ENSMUSG00000000031	chr7	142575529	142578143	74.7391	2.91972	0.956616	3.05214	0.0430924	0.342913	H19	H19, imprinted maternally expressed transcript	lincRNA	MGI:95891	http://www.informatics.jax.org/marker/MGI:95891
ENSMUSG00000000037	chrX	161117193	161258213	255.233	-0.393683	0.214482	-1.8355	0.2238	0.811108	Scml2	Scm polycomb group protein like 2	protein_coding	MGI:1340042	http://www.informatics.jax.org/marker/MGI:1340042
ENSMUSG00000000049	chr11	108343354	108414396	2.63431	0.913073	1.54191	0.592168	0.694717	0.998905	Apoh	apolipoprotein H	protein_coding	MGI:88058	http://www.informatics.jax.org/marker/MGI:88058
ENSMUSG00000000056	chr11	121237253	121255856	1003.45	0.651649	0.108041	6.03151	6.40418e-05	0.00199384	Narf	nuclear prelamin A recognition factor	protein_coding	MGI:1914858	http://www.informatics.jax.org/marker/MGI:1914858
ENSMUSG00000000058	chr6	17281185	17289115	2208.98	0.246932	0.100649	2.45339	0.103951	0.577116	Cav2	caveolin 2	protein_coding	MGI:107571	http://www.informatics.jax.org/marker/MGI:107571
ENSMUSG00000000078	chr13	5861482	5870394	4583.18	-0.505567	0.0890481	-5.67746	0.000168051	0.00451413	Klf6	Kruppel-like factor 6	protein_coding	MGI:1346318	http://www.informatics.jax.org/marker/MGI:1346318
ENSMUSG00000000085	chr4	120405281	120530186	2359.72	0.0541168	0.0942151	0.574396	0.703438	0.998905	Scmh1	sex comb on midleg homolog 1	protein_coding	MGI:1352762	http://www.informatics.jax.org/marker/MGI:1352762
ENSMUSG00000000088	chr9	57521274	57532426	1921.35	0.121929	0.139029	0.877009	0.561078	0.991929	Cox5a	cytochrome c oxidase subunit 5A	protein_coding	MGI:88474	http://www.informatics.jax.org/marker/MGI:88474
ENSMUSG00000000093	chr11	85832551	85841948	1011.22	0.381181	0.495429	0.769396	0.610108	0.997082	Tbx2	T-box 2	protein_coding	MGI:98494	http://www.informatics.jax.org/marker/MGI:98494
ENSMUSG00000000094	chr11	85886422	85916097	34.187	-0.41076	1.46358	-0.280654	0.852441	0.998905	Tbx4	T-box 4	protein_coding	MGI:102556	http://www.informatics.jax.org/marker/MGI:102556
ENSMUSG00000000103	chrY	2106015	2170409	0	NA	NA	NA	NA	NA	Zfy2	zinc finger protein 2, Y-linked	protein_coding	MGI:99213	http://www.informatics.jax.org/marker/MGI:99213
ENSMUSG00000000120	chr11	95568818	95587735	3126.81	-0.952835	0.1401	-6.80108	6.56142e-06	0.000269228	Ngfr	nerve growth factor receptor (TNFR superfamily, member 16)	protein_coding	MGI:97323	http://www.informatics.jax.org/marker/MGI:97323
ENSMUSG00000000125	chr11	103774150	103817957	0.499575	-2.58998	3.46518	-0.74743	NA	NA	Wnt3	wingless-type MMTV integration site family, member 3	protein_coding	MGI:98955	http://www.informatics.jax.org/marker/MGI:98955
ENSMUSG00000000126	chr11	59306928	59333552	1626.54	0.526269	0.108043	4.87092	0.00124563	0.0241403	Wnt9a	wingless-type MMTV integration site family, member 9A	protein_coding	MGI:2446084	http://www.informatics.jax.org/marker/MGI:2446084
ENSMUSG00000000127	chr17	63863062	64139496	1770.69	-0.130688	0.0743267	-1.7583	0.243891	0.830203	Fer	fer (fms/fps related) protein kinase	protein_coding	MGI:105917	http://www.informatics.jax.org/marker/MGI:105917
ENSMUSG00000000131	chr7	126101715	126200501	4637.96	-0.189703	0.0878628	-2.15908	0.152448	0.693387	Xpo6	exportin 6	protein_coding	MGI:2429950	http://www.informatics.jax.org/marker/MGI:2429950
ENSMUSG00000000134	chrX	7762560	7775202	1977.88	0.124732	0.0924687	1.34891	0.371325	0.928935	Tfe3	transcription factor E3	protein_coding	MGI:98511	http://www.informatics.jax.org/marker/MGI:98511
ENSMUSG00000000142	chr11	108920349	108950783	1267.78	0.379535	0.400914	0.946673	0.53039	0.98547	Axin2	axin 2	protein_coding	MGI:1270862	http://www.informatics.jax.org/marker/MGI:1270862
ENSMUSG00000000148	chr5	140705011	140719379	501.855	0.263027	0.127585	2.06159	0.171837	0.731239	Brat1	BRCA1-associated ATM activator 1	protein_coding	MGI:1891679	http://www.informatics.jax.org/marker/MGI:1891679
ENSMUSG00000000149	chr5	140758408	140830431	891.354	0.214683	0.135228	1.58757	0.292723	0.87419	Gna12	guanine nucleotide binding protein, alpha 12	protein_coding	MGI:95767	http://www.informatics.jax.org/marker/MGI:95767
ENSMUSG00000000154	chr7	143473736	143499334	537.637	0.0148356	0.132896	0.111633	0.941022	0.998905	Slc22a18	solute carrier family 22 (organic cation transporter), member 18	protein_coding	MGI:1336884	http://www.informatics.jax.org/marker/MGI:1336884
ENSMUSG00000000157	chr16	96422288	96443619	0	NA	NA	NA	NA	NA	Itgb2l	integrin beta 2-like	protein_coding	MGI:1277979	http://www.informatics.jax.org/marker/MGI:1277979
ENSMUSG00000000159	chr16	96361668	96422121	0.235275	1.24423	3.52781	0.352692	NA	NA	Igsf5	immunoglobulin superfamily, member 5	protein_coding	MGI:1919308	http://www.informatics.jax.org/marker/MGI:1919308
ENSMUSG00000000167	chr9	50617321	50625000	42.4572	0.280048	0.40405	0.693104	0.645978	0.998905	Pih1d2	PIH1 domain containing 2	protein_coding	MGI:1919864	http://www.informatics.jax.org/marker/MGI:1919864
ENSMUSG00000000168	chr9	50634633	50659780	1122.45	0.0162729	0.0914972	0.177852	0.906169	0.998905	Dlat	dihydrolipoamide S-acetyltransferase (E2 component of pyruvate dehydrogenase complex)	protein_coding	MGI:2385311	http://www.informatics.jax.org/marker/MGI:2385311
ENSMUSG00000000171	chr9	50596357	50603812	807.037	0.342444	0.128012	2.67509	0.076241	0.483519	Sdhd	succinate dehydrogenase complex, subunit D, integral membrane protein	protein_coding	MGI:1914175	http://www.informatics.jax.org/marker/MGI:1914175
ENSMUSG00000000182	chr6	127072902	127081408	0	NA	NA	NA	NA	NA	Fgf23	fibroblast growth factor 23	protein_coding	MGI:1891427	http://www.informatics.jax.org/marker/MGI:1891427
ENSMUSG00000000183	chr6	127015586	127028187	0	NA	NA	NA	NA	NA	Fgf6	fibroblast growth factor 6	protein_coding	MGI:95520	http://www.informatics.jax.org/marker/MGI:95520
ENSMUSG00000000184	chr6	127125162	127152193	5671.27	0.826195	0.162034	5.09888	0.000726703	0.0152614	Ccnd2	cyclin D2	protein_coding	MGI:88314	http://www.informatics.jax.org/marker/MGI:88314
ENSMUSG00000000194	chr2	31152316	31218775	2804.81	0.0294043	0.121621	0.241769	0.872697	0.998905	Gpr107	G protein-coupled receptor 107	protein_coding	MGI:2139054	http://www.informatics.jax.org/marker/MGI:2139054
ENSMUSG00000000197	chr14	123276634	123627144	157.945	0.423032	0.743144	0.569245	0.705973	0.998905	Nalcn	sodium leak channel, non-selective	protein_coding	MGI:2444306	http://www.informatics.jax.org/marker/MGI:2444306
ENSMUSG00000000202	chr11	114791217	114795945	6.73526	0.0239154	0.822826	0.0290649	0.984631	0.998905	Btbd17	BTB (POZ) domain containing 17	protein_coding	MGI:1919264	http://www.informatics.jax.org/marker/MGI:1919264
ENSMUSG00000000204	chr11	83175186	83190216	1037.18	4.79141	0.368735	12.9942	2.22045e-16	3.85673e-14	Slfn4	schlafen 4	protein_coding	MGI:1329010	http://www.informatics.jax.org/marker/MGI:1329010
ENSMUSG00000000214	chr7	142892752	142931128	0	NA	NA	NA	NA	NA	Th	tyrosine hydroxylase	protein_coding	MGI:98735	http://www.informatics.jax.org/marker/MGI:98735
ENSMUSG00000000215	chr7	142678656	142743381	0	NA	NA	NA	NA	NA	Ins2	insulin II	protein_coding	MGI:96573	http://www.informatics.jax.org/marker/MGI:96573
ENSMUSG00000000216	chr7	121734479	121768475	48.7076	-0.306892	0.348866	-0.879685	0.559884	0.991929	Scnn1g	sodium channel, nonvoltage-gated 1 gamma	protein_coding	MGI:104695	http://www.informatics.jax.org/marker/MGI:104695
ENSMUSG00000000223	chrX	134404551	134456573	60.1584	1.06133	0.51959	2.04263	0.175813	0.737482	Drp2	dystrophin related protein 2	protein_coding	MGI:107432	http://www.informatics.jax.org/marker/MGI:107432
ENSMUSG00000000244	chr7	143005046	143019644	4.61689	-0.77397	1.09418	-0.707354	0.639212	0.998905	Tspan32	tetraspanin 32	protein_coding	MGI:1350360	http://www.informatics.jax.org/marker/MGI:1350360
ENSMUSG00000000247	chr2	38339281	38369733	112.279	2.42278	1.27135	1.90567	0.206592	0.787799	Lhx2	LIM homeobox protein 2	protein_coding	MGI:96785	http://www.informatics.jax.org/marker/MGI:96785
ENSMUSG00000000248	chr6	128934381	128984707	498.116	-2.90169	0.196804	-14.7441	2.22045e-16	3.85673e-14	Clec2g	C-type lectin domain family 2, member g	protein_coding	MGI:1918059	http://www.informatics.jax.org/marker/MGI:1918059
ENSMUSG00000000253	chr13	45507444	45553800	883.621	-1.11648	0.122381	-9.12296	1.48238e-09	1.12646e-07	Gmpr	guanosine monophosphate reductase	protein_coding	MGI:1913605	http://www.informatics.jax.org/marker/MGI:1913605
ENSMUSG00000000263	chr11	55514238	55608198	0	NA	NA	NA	NA	NA	Glra1	glycine receptor, alpha 1 subunit	protein_coding	MGI:95747	http://www.informatics.jax.org/marker/MGI:95747
ENSMUSG00000000266	chrX	140664599	140767715	3457.8	0.194013	0.107746	1.80065	0.232719	0.818768	Mid2	midline 2	protein_coding	MGI:1344333	http://www.informatics.jax.org/marker/MGI:1344333
ENSMUSG00000000275	chr11	88999376	89020293	9481.58	0.293403	0.108222	2.71111	0.0723679	0.471719	Trim25	tripartite motif-containing 25	protein_coding	MGI:102749	http://www.informatics.jax.org/marker/MGI:102749
ENSMUSG00000000276	chr11	89035179	89066850	478.548	0.254487	0.119515	2.12933	0.158179	0.705985	Dgke	diacylglycerol kinase, epsilon	protein_coding	MGI:1889276	http://www.informatics.jax.org/marker/MGI:1889276
ENSMUSG00000000278	chr11	88924020	88955465	1377.82	-1.55615	0.140399	-11.0837	2.04503e-13	2.62457e-11	Scpep1	serine carboxypeptidase 1	protein_coding	MGI:1921867	http://www.informatics.jax.org/marker/MGI:1921867
ENSMUSG00000000282	chr11	74830920	74845725	2888.86	0.110934	0.0960836	1.15456	0.444159	0.963104	Mnt	max binding protein	protein_coding	MGI:109150	http://www.informatics.jax.org/marker/MGI:109150
ENSMUSG00000000290	chr10	77530252	77565708	12.6161	0.0377114	1.02676	0.0367286	0.98058	0.998905	Itgb2	integrin beta 2	protein_coding	MGI:96611	http://www.informatics.jax.org/marker/MGI:96611
ENSMUSG00000000295	chr10	31313383	31328204	159.162	-0.0473627	0.246538	-0.192111	0.898685	0.998905	Hddc2	HD domain containing 2	protein_coding	MGI:1916942	http://www.informatics.jax.org/marker/MGI:1916942
ENSMUSG00000000296	chr10	31332376	31445958	189.065	0.293506	0.208446	1.40807	0.350716	0.916367	Tpd52l1	tumor protein D52-like 1	protein_coding	MGI:1298386	http://www.informatics.jax.org/marker/MGI:1298386
ENSMUSG00000000301	chr11	59970614	60046489	30.8515	0.754618	0.425193	1.77476	0.239503	0.825066	Pemt	phosphatidylethanolamine N-methyltransferase	protein_coding	MGI:104535	http://www.informatics.jax.org/marker/MGI:104535
ENSMUSG00000000303	chr8	106603351	106670246	21762.3	-0.174758	0.0913836	-1.91236	0.205004	0.784894	Cdh1	cadherin 1	protein_coding	MGI:88354	http://www.informatics.jax.org/marker/MGI:88354
ENSMUSG00000000305	chr2	179442431	179899373	649.059	-0.955923	0.122584	-7.79809	2.36343e-07	1.31177e-05	Cdh4	cadherin 4	protein_coding	MGI:99218	http://www.informatics.jax.org/marker/MGI:99218
ENSMUSG00000000308	chr2	121357714	121363737	5061.98	0.212975	0.0857989	2.48225	0.0999447	0.564504	Ckmt1	creatine kinase, mitochondrial 1, ubiquitous	protein_coding	MGI:99441	http://www.informatics.jax.org/marker/MGI:99441
ENSMUSG00000000317	chr11	70224128	70229798	21.3992	-0.0835525	0.563281	-0.148332	0.921688	0.998905	Bcl6b	B cell CLL/lymphoma 6, member B	protein_coding	MGI:1278332	http://www.informatics.jax.org/marker/MGI:1278332
ENSMUSG00000000318	chr11	70156197	70170834	0.382067	-2.20279	3.48995	-0.631181	NA	NA	Clec10a	C-type lectin domain family 10, member A	protein_coding	MGI:96975	http://www.informatics.jax.org/marker/MGI:96975
ENSMUSG00000000320	chr11	70241457	70255353	1945.7	0.0282347	0.122493	0.230501	0.878583	0.998905	Alox12	arachidonate 12-lipoxygenase	protein_coding	MGI:87998	http://www.informatics.jax.org/marker/MGI:87998
ENSMUSG00000000325	chr16	18348182	18407076	1868.96	0.404028	0.130932	3.08578	0.0408442	0.332444	Arvcf	armadillo repeat gene deleted in velocardiofacial syndrome	protein_coding	MGI:109620	http://www.informatics.jax.org/marker/MGI:109620
ENSMUSG00000000326	chr16	18406886	18426852	1185.24	0.134886	0.103907	1.29814	0.389598	0.939306	Comt	catechol-O-methyltransferase	protein_coding	MGI:88470	http://www.informatics.jax.org/marker/MGI:88470
ENSMUSG00000000339	chr3	116488963	116508208	374.947	0.18788	0.173758	1.08127	0.473612	0.974613	Rtca	RNA 3'-terminal phosphate cyclase	protein_coding	MGI:1913618	http://www.informatics.jax.org/marker/MGI:1913618
ENSMUSG00000000340	chr3	116513070	116549981	458.989	-0.139771	0.139918	-0.998947	0.507936	0.982176	Dbt	dihydrolipoamide branched chain transacylase E2	protein_coding	MGI:105386	http://www.informatics.jax.org/marker/MGI:105386
ENSMUSG00000000346	chr15	100615349	100620761	6231.18	-0.144487	0.0853282	-1.6933	0.261759	0.846213	Dazap2	DAZ associated protein 2	protein_coding	MGI:1344344	http://www.informatics.jax.org/marker/MGI:1344344
ENSMUSG00000000355	chrX	38600578	38613426	294.553	-0.276062	0.148343	-1.86097	0.21744	0.802411	Mcts1	malignant T cell amplified sequence 1	protein_coding	MGI:1916245	http://www.informatics.jax.org/marker/MGI:1916245
ENSMUSG00000000359	chr2	152626951	152635198	19.8629	4.53063	2.69363	1.68198	0.264963	0.847925	Rem1	rad and gem related GTP binding protein 1	protein_coding	MGI:1097696	http://www.informatics.jax.org/marker/MGI:1097696
ENSMUSG00000000365	chr14	56402581	56525032	11.3488	-1.48792	0.843081	-1.76486	0.242136	0.827255	Rnf17	ring finger protein 17	protein_coding	MGI:1353419	http://www.informatics.jax.org/marker/MGI:1353419
ENSMUSG00000000374	chr10	78186725	78244641	2755.59	-0.233477	0.0910918	-2.5631	0.0893755	0.530762	Trappc10	trafficking protein particle complex 10	protein_coding	MGI:1336209	http://www.informatics.jax.org/marker/MGI:1336209
ENSMUSG00000000378	chr11	6546887	6596744	692.488	0.117484	0.110586	1.06237	0.481377	0.976062	Ccm2	cerebral cavernous malformation 2	protein_coding	MGI:2384924	http://www.informatics.jax.org/marker/MGI:2384924
ENSMUSG00000000381	chr11	6635482	6638637	0	NA	NA	NA	NA	NA	Wap	whey acidic protein	protein_coding	MGI:98943	http://www.informatics.jax.org/marker/MGI:98943
ENSMUSG00000000384	chr11	6615598	6626067	810.453	-0.0618988	0.104522	-0.592208	0.694698	0.998905	Tbrg4	transforming growth factor beta regulated gene 4	protein_coding	MGI:1100868	http://www.informatics.jax.org/marker/MGI:1100868
ENSMUSG00000000385	chr16	97564682	97611195	962.508	-1.05817	0.162983	-6.49256	1.68526e-05	0.000628939	Tmprss2	transmembrane protease, serine 2	protein_coding	MGI:1354381	http://www.informatics.jax.org/marker/MGI:1354381
ENSMUSG00000000386	chr16	97447035	97462907	320.402	5.71491	1.23812	4.6158	0.00221975	0.0386133	Mx1	MX dynamin-like GTPase 1	protein_coding	MGI:97243	http://www.informatics.jax.org/marker/MGI:97243
ENSMUSG00000000392	chr2	62500943	62574075	113.29	0.627792	0.917865	0.683969	0.650331	0.998905	Fap	fibroblast activation protein	protein_coding	MGI:109608	http://www.informatics.jax.org/marker/MGI:109608
ENSMUSG00000000394	chr2	62474530	62483650	0	NA	NA	NA	NA	NA	Gcg	glucagon	protein_coding	MGI:95674	http://www.informatics.jax.org/marker/MGI:95674
ENSMUSG00000000399	chr6	126821721	126849136	553.944	-0.175013	0.153536	-1.13988	0.449972	0.966505	Ndufa9	NADH:ubiquinone oxidoreductase subunit A9	protein_coding	MGI:1913358	http://www.informatics.jax.org/marker/MGI:1913358
ENSMUSG00000000402	chrX	166523007	166585720	213.507	-0.32276	0.217476	-1.48411	0.325312	0.900124	Egfl6	EGF-like-domain, multiple 6	protein_coding	MGI:1858599	http://www.informatics.jax.org/marker/MGI:1858599
ENSMUSG00000000409	chr4	129548344	129573641	14.0591	1.55285	0.877153	1.77033	0.240679	0.825655	Lck	lymphocyte protein tyrosine kinase	protein_coding	MGI:96756	http://www.informatics.jax.org/marker/MGI:96756
ENSMUSG00000000411	chr4	129489014	129491022	0.382067	-2.20279	3.48995	-0.631181	NA	NA	Tssk3	testis-specific serine kinase 3	protein_coding	MGI:1929914	http://www.informatics.jax.org/marker/MGI:1929914
ENSMUSG00000000416	chr6	18366478	18514843	36.2657	1.11245	0.760312	1.46315	0.332194	0.90233	Cttnbp2	cortactin binding protein 2	protein_coding	MGI:1353467	http://www.informatics.jax.org/marker/MGI:1353467
ENSMUSG00000000420	chr18	24205344	24286818	1479.84	-0.0603549	0.0916557	-0.658495	0.662532	0.998905	Galnt1	polypeptide N-acetylgalactosaminyltransferase 1	protein_coding	MGI:894693	http://www.informatics.jax.org/marker/MGI:894693
ENSMUSG00000000435	chr10	107482908	107486134	0	NA	NA	NA	NA	NA	Myf5	myogenic factor 5	protein_coding	MGI:97252	http://www.informatics.jax.org/marker/MGI:97252
ENSMUSG00000000439	chr6	115601902	115622624	950.598	0.100461	0.105749	0.949997	0.528947	0.985278	Mkrn2	makorin, ring finger protein, 2	protein_coding	MGI:1914277	http://www.informatics.jax.org/marker/MGI:1914277
ENSMUSG00000000440	chr6	115360951	115490399	2.46752	0.204814	2.1112	0.0970134	0.948735	0.998905	Pparg	peroxisome proliferator activated receptor gamma	protein_coding	MGI:97747	http://www.informatics.jax.org/marker/MGI:97747
ENSMUSG00000000441	chr6	115618067	115676635	2917.14	-0.00296128	0.0839408	-0.0352783	0.981347	0.998905	Raf1	v-raf-leukemia viral oncogene 1	protein_coding	MGI:97847	http://www.informatics.jax.org/marker/MGI:97847
ENSMUSG00000000486	chr7	127214447	127233130	176.742	0.230484	0.268454	0.85856	0.569347	0.992313	Sept1	septin 1	protein_coding	MGI:1858916	http://www.informatics.jax.org/marker/MGI:1858916
ENSMUSG00000000489	chr15	79995874	80014977	112.391	1.04186	0.303071	3.43766	0.0227074	0.222895	Pdgfb	platelet derived growth factor, B polypeptide	protein_coding	MGI:97528	http://www.informatics.jax.org/marker/MGI:97528
ENSMUSG00000000530	chr15	101128522	101145336	63.0273	1.50939	0.618239	2.44143	0.105648	0.581782	Acvrl1	activin A receptor, type II-like 1	protein_coding	MGI:1338946	http://www.informatics.jax.org/marker/MGI:1338946
ENSMUSG00000000531	chr15	101224188	101232756	194.779	0.274754	0.337053	0.815165	0.589022	0.995406	Grasp	GRP1 (general receptor for phosphoinositides 1)-associated scaffold protein	protein_coding	MGI:1860303	http://www.informatics.jax.org/marker/MGI:1860303
ENSMUSG00000000532	chr15	101174067	101213684	3115.19	-0.16968	0.131335	-1.29196	0.391859	0.940762	Acvr1b	activin A receptor, type 1B	protein_coding	MGI:1338944	http://www.informatics.jax.org/marker/MGI:1338944
ENSMUSG00000000538	chr11	60226714	60352905	4340.9	0.0486561	0.074286	0.654983	0.664221	0.998905	Tom1l2	target of myb1-like 2 (chicken)	protein_coding	MGI:2443306	http://www.informatics.jax.org/marker/MGI:2443306
ENSMUSG00000000544	chr1	166130238	166166510	18.226	1.06093	0.506549	2.09443	0.16511	0.719525	Gpa33	glycoprotein A33 (transmembrane)	protein_coding	MGI:1891703	http://www.informatics.jax.org/marker/MGI:1891703
ENSMUSG00000000552	chr15	103313895	103340093	1154.24	0.131073	0.16561	0.791454	0.599904	0.996489	Zfp385a	zinc finger protein 385A	protein_coding	MGI:1352495	http://www.informatics.jax.org/marker/MGI:1352495
ENSMUSG00000000555	chr15	103344286	103366763	136.217	0.904801	0.773071	1.1704	0.437935	0.96244	Itga5	integrin alpha 5 (fibronectin receptor alpha)	protein_coding	MGI:96604	http://www.informatics.jax.org/marker/MGI:96604
ENSMUSG00000000560	chr5	70957597	71095849	5.57719	5.05423	1.57663	3.20572	0.0336196	0.293406	Gabra2	gamma-aminobutyric acid (GABA) A receptor, subunit alpha 2	protein_coding	MGI:95614	http://www.informatics.jax.org/marker/MGI:95614
ENSMUSG00000000561	chr3	105959369	105970037	320.734	-0.207729	0.15951	-1.3023	0.388082	0.938328	Wdr77	WD repeat domain 77	protein_coding	MGI:1917715	http://www.informatics.jax.org/marker/MGI:1917715
ENSMUSG00000000562	chr3	105870858	105908926	0	NA	NA	NA	NA	NA	Adora3	adenosine A3 receptor	protein_coding	MGI:104847	http://www.informatics.jax.org/marker/MGI:104847
ENSMUSG00000000563	chr3	105942698	105960099	1843.37	0.112902	0.163809	0.68923	0.647822	0.998905	Atp5f1	ATP synthase, H+ transporting, mitochondrial F0 complex, subunit B1	protein_coding	MGI:1100495	http://www.informatics.jax.org/marker/MGI:1100495
ENSMUSG00000000567	chr11	112782224	112787760	3313.36	0.928378	0.0846063	10.9729	3.53273e-13	4.31797e-11	Sox9	SRY (sex determining region Y)-box 9	protein_coding	MGI:98371	http://www.informatics.jax.org/marker/MGI:98371
ENSMUSG00000000568	chr5	99955935	99978938	7183.73	0.184888	0.108844	1.69864	0.260259	0.845276	Hnrnpd	heterogeneous nuclear ribonucleoprotein D	protein_coding	MGI:101947	http://www.informatics.jax.org/marker/MGI:101947
ENSMUSG00000000579	chr17	6601671	6609774	81.7788	1.16907	0.292369	3.9986	0.00804713	0.104747	Dynlt1c	dynein light chain Tctex-type 1C	protein_coding	MGI:3807476	http://www.informatics.jax.org/marker/MGI:3807476
ENSMUSG00000000581	chr11	17257579	17269176	241.013	0.189328	0.159212	1.18916	0.430627	0.959171	C1d	C1D nuclear receptor co-repressor	protein_coding	MGI:1927354	http://www.informatics.jax.org/marker/MGI:1927354
ENSMUSG00000000594	chr11	55098115	55113029	2430.26	-0.88454	0.143255	-6.17458	4.27256e-05	0.00139802	Gm2a	GM2 ganglioside activator protein	protein_coding	MGI:95762	http://www.informatics.jax.org/marker/MGI:95762
ENSMUSG00000000600	chr5	3803184	3845564	2309.35	0.178877	0.12319	1.45204	0.335878	0.903984	Krit1	KRIT1, ankyrin repeat containing	protein_coding	MGI:1930618	http://www.informatics.jax.org/marker/MGI:1930618
ENSMUSG00000000605	chr7	7282309	7300851	1213.94	-0.440309	0.101279	-4.34748	0.00396033	0.0618578	Clcn4	chloride channel, voltage-sensitive 4	protein_coding	MGI:104571	http://www.informatics.jax.org/marker/MGI:104571
ENSMUSG00000000606	chr14	51410820	51420721	0	NA	NA	NA	NA	NA	Vmn2r88	vomeronasal 2, receptor 88	protein_coding	MGI:1316662	http://www.informatics.jax.org/marker/MGI:1316662
ENSMUSG00000000617	chr11	50850685	50866208	4.06272	-0.228711	1.3742	-0.166432	0.912169	0.998905	Grm6	glutamate receptor, metabotropic 6	protein_coding	MGI:1351343	http://www.informatics.jax.org/marker/MGI:1351343
ENSMUSG00000000627	chr6	82911885	82939769	7.99922	0.975641	1.18736	0.821691	0.586043	0.995406	Sema4f	sema domain, immunoglobulin domain (Ig), TM domain, and short cytoplasmic domain	protein_coding	MGI:1340055	http://www.informatics.jax.org/marker/MGI:1340055
ENSMUSG00000000628	chr6	82725025	82774454	955.053	0.133011	0.206078	0.645443	0.668819	0.998905	Hk2	hexokinase 2	protein_coding	MGI:1315197	http://www.informatics.jax.org/marker/MGI:1315197
ENSMUSG00000000631	chr11	77763246	77865980	14509.6	0.0116127	0.0891066	0.130324	0.93117	0.998905	Myo18a	myosin XVIIIA	protein_coding	MGI:2667185	http://www.informatics.jax.org/marker/MGI:2667185
ENSMUSG00000000632	chr11	77930800	77979048	3.74526	0.175313	1.71698	0.102105	0.946048	0.998905	Sez6	seizure related gene 6	protein_coding	MGI:104745	http://www.informatics.jax.org/marker/MGI:104745
ENSMUSG00000000673	chr17	83831356	83846790	24.9478	1.04853	0.671386	1.56174	0.300645	0.882939	Haao	3-hydroxyanthranilate 3,4-dioxygenase	protein_coding	MGI:1349444	http://www.informatics.jax.org/marker/MGI:1349444
ENSMUSG00000000682	chr4	134082448	134095082	7.48577	0.477127	1.14849	0.415439	0.78306	0.998905	Cd52	CD52 antigen	protein_coding	MGI:1346088	http://www.informatics.jax.org/marker/MGI:1346088
ENSMUSG00000000686	chr11	77515121	77538607	14.4065	0.135714	0.702713	0.193129	0.898152	0.998905	Abhd15	abhydrolase domain containing 15	protein_coding	MGI:1914727	http://www.informatics.jax.org/marker/MGI:1914727
ENSMUSG00000000690	chr11	96292476	96301569	0.121107	0.472381	3.53381	0.133675	NA	NA	Hoxb6	homeobox B6	protein_coding	MGI:96187	http://www.informatics.jax.org/marker/MGI:96187
ENSMUSG00000000693	chr6	83034173	83052562	134.484	0.443261	0.356338	1.24393	0.4097	0.952724	Loxl3	lysyl oxidase-like 3	protein_coding	MGI:1337004	http://www.informatics.jax.org/marker/MGI:1337004
ENSMUSG00000000701	chr12	105176344	105181145	0	NA	NA	NA	NA	NA	Tcl1b5	T cell leukemia/lymphoma 1B, 5	protein_coding	MGI:1351635	http://www.informatics.jax.org/marker/MGI:1351635
ENSMUSG00000000706	chr13	23456992	23465901	0.117637	0.472381	3.53381	0.133675	NA	NA	Btn1a1	butyrophilin, subfamily 1, member A1	protein_coding	MGI:103118	http://www.informatics.jax.org/marker/MGI:103118
ENSMUSG00000000708	chr17	53566861	53672720	1122.26	-0.185482	0.10401	-1.78331	0.237247	0.822529	Kat2b	K(lysine) acetyltransferase 2B	protein_coding	MGI:1343094	http://www.informatics.jax.org/marker/MGI:1343094
ENSMUSG00000000711	chr10	128677175	128696264	2750.36	-0.0177693	0.0763648	-0.23269	0.877439	0.998905	Rab5b	RAB5B, member RAS oncogene family	protein_coding	MGI:105938	http://www.informatics.jax.org/marker/MGI:105938
ENSMUSG00000000724	chr11	77718615	77725283	98.3889	4.50767	2.49023	1.81014	0.230265	0.81554	Cryba1	crystallin, beta A1	protein_coding	MGI:88518	http://www.informatics.jax.org/marker/MGI:88518
ENSMUSG00000000730	chr10	78041947	78063622	19.819	1.57944	0.602406	2.62188	0.0822702	0.505458	Dnmt3l	DNA (cytosine-5-)-methyltransferase 3-like	protein_coding	MGI:1859287	http://www.informatics.jax.org/marker/MGI:1859287
ENSMUSG00000000731	chr10	78030022	78043610	14.0386	-0.274912	0.701453	-0.391918	0.795061	0.998905	Aire	autoimmune regulator (autoimmune polyendocrinopathy candidiasis ectodermal dystrophy)	protein_coding	MGI:1338803	http://www.informatics.jax.org/marker/MGI:1338803
ENSMUSG00000000732	chr10	78069302	78083913	2020.9	0.126476	0.149989	0.843235	0.57626	0.993438	Icosl	icos ligand	protein_coding	MGI:1354701	http://www.informatics.jax.org/marker/MGI:1354701
ENSMUSG00000000738	chr8	123062942	123097760	1366.99	0.0232716	0.09239	0.251885	0.867419	0.998905	Spg7	SPG7, paraplegin matrix AAA peptidase subunit	protein_coding	MGI:2385906	http://www.informatics.jax.org/marker/MGI:2385906
ENSMUSG00000000739	chr8	123140192	123158315	54.239	2.09812	0.366274	5.72827	0.000146794	0.00403701	Sult5a1	sulfotransferase family 5A, member 1	protein_coding	MGI:1931463	http://www.informatics.jax.org/marker/MGI:1931463
ENSMUSG00000000740	chr8	123102350	123105244	830.598	0.264039	0.223449	1.18165	0.433543	0.96057	Rpl13	ribosomal protein L13	protein_coding	MGI:105922	http://www.informatics.jax.org/marker/MGI:105922
ENSMUSG00000000743	chr8	123204264	123212763	1965.6	-0.166339	0.11342	-1.46657	0.331062	0.901483	Chmp1a	charged multivesicular body protein 1A	protein_coding	MGI:1920159	http://www.informatics.jax.org/marker/MGI:1920159
ENSMUSG00000000751	chr11	75298166	75348324	1616.68	0.0790711	0.0827875	0.955109	0.526733	0.98439	Rpa1	replication protein A1	protein_coding	MGI:1915525	http://www.informatics.jax.org/marker/MGI:1915525
ENSMUSG00000000753	chr11	75409769	75422701	6105.49	0.115985	1.12878	0.102753	0.945706	0.998905	Serpinf1	serine (or cysteine) peptidase inhibitor, clade F, member 1	protein_coding	MGI:108080	http://www.informatics.jax.org/marker/MGI:108080
ENSMUSG00000000759	chr8	12614277	12672248	1459.74	0.0578385	0.0998418	0.579301	0.701027	0.998905	Tubgcp3	tubulin, gamma complex associated protein 3	protein_coding	MGI:2183752	http://www.informatics.jax.org/marker/MGI:2183752
ENSMUSG00000000766	chr10	6758506	7038198	1.39686	0.713649	2.6596	0.26833	NA	NA	Oprm1	opioid receptor, mu 1	protein_coding	MGI:97441	http://www.informatics.jax.org/marker/MGI:97441
ENSMUSG00000000776	chr14	70438757	70443447	759.485	-0.0712856	0.108596	-0.656428	0.663526	0.998905	Polr3d	polymerase (RNA) III (DNA directed) polypeptide D	protein_coding	MGI:1914315	http://www.informatics.jax.org/marker/MGI:1914315
ENSMUSG00000000782	chr11	52252371	52283014	146.421	0.601542	0.735685	0.817663	0.587881	0.995406	Tcf7	transcription factor 7, T cell specific	protein_coding	MGI:98507	http://www.informatics.jax.org/marker/MGI:98507
ENSMUSG00000000787	chrX	13280970	13294052	13655.9	-0.187594	0.0867701	-2.16197	0.1519	0.692528	Ddx3x	DEAD/H (Asp-Glu-Ala-Asp/His) box polypeptide 3, X-linked	protein_coding	MGI:103064	http://www.informatics.jax.org/marker/MGI:103064
ENSMUSG00000000791	chr8	70808449	70821424	3.92065	1.13615	1.14906	0.988764	0.51227	0.98366	Il12rb1	interleukin 12 receptor, beta 1	protein_coding	MGI:104579	http://www.informatics.jax.org/marker/MGI:104579
ENSMUSG00000000792	chr8	70882889	70892757	27.1648	-1.60019	0.555497	-2.88065	0.0562413	0.404115	Slc5a5	solute carrier family 5 (sodium iodide symporter), member 5	protein_coding	MGI:2149330	http://www.informatics.jax.org/marker/MGI:2149330
ENSMUSG00000000794	chr3	89520164	89675132	88.0165	-0.575009	0.899118	-0.639526	0.671677	0.998905	Kcnn3	potassium intermediate/small conductance calcium-activated channel, subfamily N, member 3	protein_coding	MGI:2153183	http://www.informatics.jax.org/marker/MGI:2153183
ENSMUSG00000000804	chr11	84984442	85140161	3812.92	-0.260491	0.090614	-2.87473	0.0567492	0.406221	Usp32	ubiquitin specific peptidase 32	protein_coding	MGI:2144475	http://www.informatics.jax.org/marker/MGI:2144475
ENSMUSG00000000805	chr11	84957786	84966044	0.124894	-0.970291	3.53381	-0.274574	NA	NA	Car4	carbonic anhydrase 4	protein_coding	MGI:1096574	http://www.informatics.jax.org/marker/MGI:1096574
ENSMUSG00000000811	chr6	89643988	89675529	493.388	-0.230271	0.159168	-1.44672	0.337651	0.905175	Txnrd3	thioredoxin reductase 3	protein_coding	MGI:2386711	http://www.informatics.jax.org/marker/MGI:2386711
ENSMUSG00000000817	chr1	161780689	161788495	1.11742	0.145458	3.32083	0.0438018	NA	NA	Fasl	Fas ligand (TNF superfamily, member 6)	protein_coding	MGI:99255	http://www.informatics.jax.org/marker/MGI:99255
ENSMUSG00000000823	chr2	181582103	181592803	2180.21	-0.0261878	0.10196	-0.256844	0.864834	0.998905	Zfp512b	zinc finger protein 512B	protein_coding	MGI:2685478	http://www.informatics.jax.org/marker/MGI:2685478
ENSMUSG00000000826	chr2	181520485	181555133	4224.83	-0.0485308	0.0715251	-0.678515	0.652936	0.998905	Dnajc5	DnaJ heat shock protein family (Hsp40) member C5	protein_coding	MGI:892995	http://www.informatics.jax.org/marker/MGI:892995
ENSMUSG00000000827	chr2	181497142	181517966	1616.09	0.147763	0.0900476	1.64094	0.276799	0.861618	Tpd52l2	tumor protein D52-like 2	protein_coding	MGI:1913564	http://www.informatics.jax.org/marker/MGI:1913564
ENSMUSG00000000838	chrX	68678541	68717963	1934.92	0.0423675	0.0839098	0.504918	0.7379	0.998905	Fmr1	fragile X mental retardation 1	protein_coding	MGI:95564	http://www.informatics.jax.org/marker/MGI:95564
ENSMUSG00000000861	chr11	24078056	24174123	854.222	0.336567	0.170593	1.97293	0.191021	0.762008	Bcl11a	B cell CLL/lymphoma 11A (zinc finger protein)	protein_coding	MGI:106190	http://www.informatics.jax.org/marker/MGI:106190
ENSMUSG00000000869	chr11	53602982	53618669	0	NA	NA	NA	NA	NA	Il4	interleukin 4	protein_coding	MGI:96556	http://www.informatics.jax.org/marker/MGI:96556
ENSMUSG00000000876	chr2	154585758	154603708	804.774	0.113873	0.12026	0.946891	0.530295	0.985468	Pxmp4	peroxisomal membrane protein 4	protein_coding	MGI:1891701	http://www.informatics.jax.org/marker/MGI:1891701
ENSMUSG00000000881	chrX	100767722	100818410	2770.3	-0.0654959	0.0972458	-0.673509	0.65533	0.998905	Dlg3	discs large MAGUK scaffold protein 3	protein_coding	MGI:1888986	http://www.informatics.jax.org/marker/MGI:1888986
ENSMUSG00000000884	chr16	18498713	18566679	210.491	-0.0483559	0.181652	-0.266201	0.85996	0.998905	Gnb1l	guanine nucleotide binding protein (G protein), beta polypeptide 1-like	protein_coding	MGI:1338057	http://www.informatics.jax.org/marker/MGI:1338057
ENSMUSG00000000889	chr2	27165233	27183200	0.107139	0.472381	3.53381	0.133675	NA	NA	Dbh	dopamine beta hydroxylase	protein_coding	MGI:94864	http://www.informatics.jax.org/marker/MGI:94864
ENSMUSG00000000901	chr10	75923222	75936496	76.2057	0.590049	0.489971	1.20425	0.424799	0.957638	Mmp11	matrix metallopeptidase 11	protein_coding	MGI:97008	http://www.informatics.jax.org/marker/MGI:97008
ENSMUSG00000000902	chr10	75896769	75921617	1778.51	0.0834701	0.0861473	0.968924	0.520771	0.984113	Smarcb1	SWI/SNF related, matrix associated, actin dependent regulator of chromatin, subfamily b, member 1	protein_coding	MGI:1328366	http://www.informatics.jax.org/marker/MGI:1328366
ENSMUSG00000000903	chr10	75943057	75949657	1.25896	3.66267	2.58272	1.41814	NA	NA	Vpreb3	pre-B lymphocyte gene 3	protein_coding	MGI:98938	http://www.informatics.jax.org/marker/MGI:98938
ENSMUSG00000000915	chr5	123973628	124005558	4918.55	0.000102861	0.13675	0.000752187	0.999602	0.999949	Hip1r	huntingtin interacting protein 1 related	protein_coding	MGI:1352504	http://www.informatics.jax.org/marker/MGI:1352504
ENSMUSG00000000916	chr5	135369953	135376805	293.598	-0.0216536	0.191333	-0.113172	0.94021	0.998905	Nsun5	NOL1/NOP2/Sun domain family, member 5	protein_coding	MGI:2140844	http://www.informatics.jax.org/marker/MGI:2140844
ENSMUSG00000000934	chr15	75657035	75678800	615.783	0.439446	0.107836	4.07514	0.00691701	0.0936634	Top1mt	DNA topoisomerase 1, mitochondrial	protein_coding	MGI:1920210	http://www.informatics.jax.org/marker/MGI:1920210
ENSMUSG00000000938	chr6	52231197	52240854	0	NA	NA	NA	NA	NA	Hoxa10	homeobox A10	protein_coding	MGI:96171	http://www.informatics.jax.org/marker/MGI:96171
ENSMUSG00000000942	chr6	52189671	52191753	0	NA	NA	NA	NA	NA	Hoxa4	homeobox A4	protein_coding	MGI:96176	http://www.informatics.jax.org/marker/MGI:96176
ENSMUSG00000000948	chr7	59974149	60005064	41.4778	1.20094	0.349458	3.43657	0.0227506	0.223049	Gm38393	predicted gene, 38393	protein_coding	MGI:5613898	http://www.informatics.jax.org/marker/MGI:5613898
ENSMUSG00000000957	chr14	54431612	54445364	6386.35	-0.336817	0.0756366	-4.4531	0.00316431	0.051613	Mmp14	matrix metallopeptidase 14 (membrane-inserted)	protein_coding	MGI:101900	http://www.informatics.jax.org/marker/MGI:101900
ENSMUSG00000000958	chr14	54369442	54417780	130.522	0.127652	0.386398	0.330363	0.826689	0.998905	Slc7a7	solute carrier family 7 (cationic amino acid transporter, y+ system), member 7	protein_coding	MGI:1337120	http://www.informatics.jax.org/marker/MGI:1337120
ENSMUSG00000000959	chr14	54360834	54369673	1425.67	0.402884	0.0887671	4.53866	0.00262962	0.0446996	Oxa1l	oxidase assembly 1-like	protein_coding	MGI:1916339	http://www.informatics.jax.org/marker/MGI:1916339
ENSMUSG00000000976	chr11	83753696	83783754	1050.31	-0.170356	0.0907249	-1.87772	0.21333	0.796658	Heatr6	HEAT repeat containing 6	protein_coding	MGI:1919790	http://www.informatics.jax.org/marker/MGI:1919790
ENSMUSG00000000982	chr11	83647844	83649355	1.08303	3.44247	3.23225	1.06504	NA	NA	Ccl3	chemokine (C-C motif) ligand 3	protein_coding	MGI:98260	http://www.informatics.jax.org/marker/MGI:98260
ENSMUSG00000000983	chr11	83709015	83711348	0	NA	NA	NA	NA	NA	Wfdc18	WAP four-disulfide core domain 18	protein_coding	MGI:107506	http://www.informatics.jax.org/marker/MGI:107506
ENSMUSG00000001014	chr9	21029373	21030595	0.571205	0.297871	3.48661	0.0854329	NA	NA	Icam4	intercellular adhesion molecule 4, Landsteiner-Wiener blood group	protein_coding	MGI:1925619	http://www.informatics.jax.org/marker/MGI:1925619
ENSMUSG00000001016	chr3	90476126	90488379	1095.73	0.0287055	0.103121	0.278368	0.85363	0.998905	Ilf2	interleukin enhancer binding factor 2	protein_coding	MGI:1915031	http://www.informatics.jax.org/marker/MGI:1915031
ENSMUSG00000001017	chr3	90498956	90509498	2063.87	0.043049	0.0857317	0.502136	0.739291	0.998905	Chtop	chromatin target of PRMT1	protein_coding	MGI:1913761	http://www.informatics.jax.org/marker/MGI:1913761
ENSMUSG00000001018	chr3	90488026	90491033	1077.19	0.0789157	0.097684	0.807867	0.592362	0.995406	Snapin	SNAP-associated protein	protein_coding	MGI:1333745	http://www.informatics.jax.org/marker/MGI:1333745
ENSMUSG00000001020	chr3	90603771	90606045	3.91311	1.02113	1.3788	0.740593	0.623546	0.998905	S100a4	S100 calcium binding protein A4	protein_coding	MGI:1330282	http://www.informatics.jax.org/marker/MGI:1330282
ENSMUSG00000001021	chr3	90560578	90602702	117.4	-0.185924	0.259065	-0.717673	0.634331	0.998905	S100a3	S100 calcium binding protein A3	protein_coding	MGI:1338849	http://www.informatics.jax.org/marker/MGI:1338849
ENSMUSG00000001023	chr3	90608523	90611780	0.352912	1.82296	3.48147	0.523618	NA	NA	S100a5	S100 calcium binding protein A5	protein_coding	MGI:1338915	http://www.informatics.jax.org/marker/MGI:1338915
ENSMUSG00000001025	chr3	90612882	90624181	52496.7	0.488845	0.163433	2.99111	0.0474382	0.36444	S100a6	S100 calcium binding protein A6 (calcyclin)	protein_coding	MGI:1339467	http://www.informatics.jax.org/marker/MGI:1339467
ENSMUSG00000001027	chr11	106318592	106353288	351.779	-0.163972	0.142544	-1.15032	0.445833	0.964349	Scn4a	sodium channel, voltage-gated, type IV, alpha	protein_coding	MGI:98250	http://www.informatics.jax.org/marker/MGI:98250
ENSMUSG00000001029	chr11	106377656	106388075	3.98138	0.568435	1.63005	0.348722	0.817224	0.998905	Icam2	intercellular adhesion molecule 2	protein_coding	MGI:96394	http://www.informatics.jax.org/marker/MGI:96394
ENSMUSG00000001034	chr11	61488812	61494406	918.428	0.137269	0.134564	1.0201	0.498992	0.98037	Mapk7	mitogen-activated protein kinase 7	protein_coding	MGI:1346347	http://www.informatics.jax.org/marker/MGI:1346347
ENSMUSG00000001036	chr11	61517249	61579687	1940.51	-0.000222043	0.0825199	-0.00269078	0.998577	0.999838	Epn2	epsin 2	protein_coding	MGI:1333766	http://www.informatics.jax.org/marker/MGI:1333766
ENSMUSG00000001039	chr11	61505144	61512931	171.419	0.573962	0.181644	3.15982	0.036244	0.308519	B9d1	B9 protein domain 1	protein_coding	MGI:1351471	http://www.informatics.jax.org/marker/MGI:1351471
ENSMUSG00000001052	chr3	129982759	130061553	5304.5	-0.0468554	0.0695562	-0.673634	0.65527	0.998905	Sec24b	Sec24 related gene family, member B (S. cerevisiae)	protein_coding	MGI:2139764	http://www.informatics.jax.org/marker/MGI:2139764
ENSMUSG00000001053	chr11	51643063	51650842	6944.04	0.212785	0.147534	1.44228	0.339136	0.906781	N4bp3	NEDD4 binding protein 3	protein_coding	MGI:2442218	http://www.informatics.jax.org/marker/MGI:2442218
ENSMUSG00000001054	chr11	51623671	51635896	779.458	-0.248976	0.133225	-1.86883	0.215503	0.799217	Rmnd5b	required for meiotic nuclear division 5 homolog B	protein_coding	MGI:1913339	http://www.informatics.jax.org/marker/MGI:1913339
ENSMUSG00000001056	chr11	51619735	51623714	1105.6	-0.0877997	0.139966	-0.627294	0.6776	0.998905	Nhp2	NHP2 ribonucleoprotein	protein_coding	MGI:1098547	http://www.informatics.jax.org/marker/MGI:1098547
ENSMUSG00000001062	chr8	123242356	123254348	1867.67	-0.181501	0.115133	-1.57644	0.296119	0.879267	Vps9d1	VPS9 domain containing 1	protein_coding	MGI:1914143	http://www.informatics.jax.org/marker/MGI:1914143
ENSMUSG00000001065	chr8	123254195	123269745	844.495	-0.255951	0.124499	-2.05585	0.173032	0.733812	Zfp276	zinc finger protein (C2H2 type) 276	protein_coding	MGI:1888495	http://www.informatics.jax.org/marker/MGI:1888495
ENSMUSG00000001076	chr15	99084086	99087817	0.499575	-2.58998	3.46518	-0.74743	NA	NA	C1ql4	complement component 1, q subcomponent-like 4	protein_coding	MGI:3579909	http://www.informatics.jax.org/marker/MGI:3579909
ENSMUSG00000001082	chr5	34633642	34637212	837.003	0.336658	0.129404	2.6016	0.0846687	0.514313	Mfsd10	major facilitator superfamily domain containing 10	protein_coding	MGI:1915544	http://www.informatics.jax.org/marker/MGI:1915544
ENSMUSG00000001089	chr4	136469761	136554780	3667.8	-0.052598	0.0782058	-0.672559	0.655785	0.998905	Luzp1	leucine zipper protein 1	protein_coding	MGI:107629	http://www.informatics.jax.org/marker/MGI:107629
ENSMUSG00000001095	chr11	78397087	78422217	167.735	-1.96942	0.224695	-8.76482	6.28789e-09	4.31028e-07	Slc13a2	solute carrier family 13 (sodium-dependent dicarboxylate transporter), member 2	protein_coding	MGI:1276558	http://www.informatics.jax.org/marker/MGI:1276558
ENSMUSG00000001098	chr5	114363567	114380508	1987.72	0.0089451	0.142078	0.0629592	0.966717	0.998905	Kctd10	potassium channel tetramerisation domain containing 10	protein_coding	MGI:2141207	http://www.informatics.jax.org/marker/MGI:2141207
ENSMUSG00000001100	chr11	78512193	78522736	1344.28	0.108551	0.0897161	1.20994	0.422615	0.956767	Poldip2	polymerase (DNA-directed), delta interacting protein 2	protein_coding	MGI:1915061	http://www.informatics.jax.org/marker/MGI:1915061
ENSMUSG00000001103	chr11	78503447	78505081	0.109241	0.472381	3.53381	0.133675	NA	NA	Sebox	SEBOX homeobox	protein_coding	MGI:108012	http://www.informatics.jax.org/marker/MGI:108012
ENSMUSG00000001105	chr11	78536361	78541737	1047.8	0.0792348	0.155561	0.509349	0.735685	0.998905	Ift20	intraflagellar transport 20	protein_coding	MGI:1915585	http://www.informatics.jax.org/marker/MGI:1915585
ENSMUSG00000001119	chr10	76708792	76726168	21643.3	0.259576	0.722451	0.359299	0.811783	0.998905	Col6a1	collagen, type VI, alpha 1	protein_coding	MGI:88459	http://www.informatics.jax.org/marker/MGI:88459
ENSMUSG00000001120	chr10	76761857	76961887	374.262	0.590991	0.169192	3.49301	0.0206126	0.209214	Pcbp3	poly(rC) binding protein 3	protein_coding	MGI:1890470	http://www.informatics.jax.org/marker/MGI:1890470
ENSMUSG00000001123	chr11	78962974	78984946	1610.21	3.38903	0.459146	7.38115	9.98755e-07	4.79672e-05	Lgals9	lectin, galactose binding, soluble 9	protein_coding	MGI:109496	http://www.informatics.jax.org/marker/MGI:109496
ENSMUSG00000001127	chrX	20797814	20860519	2903.88	-0.0744405	0.0889279	-0.837088	0.579043	0.993599	Araf	Araf proto-oncogene, serine/threonine kinase	protein_coding	MGI:88065	http://www.informatics.jax.org/marker/MGI:88065
ENSMUSG00000001128	chrX	20925454	20931555	141	-0.182412	0.202838	-0.8993	0.551166	0.989696	Cfp	complement factor properdin	protein_coding	MGI:97545	http://www.informatics.jax.org/marker/MGI:97545
ENSMUSG00000001131	chrX	20870166	20874735	15.5349	2.14745	0.70159	3.06084	0.0425012	0.340358	Timp1	tissue inhibitor of metalloproteinase 1	protein_coding	MGI:98752	http://www.informatics.jax.org/marker/MGI:98752
ENSMUSG00000001134	chrX	20941722	20962017	71.7996	0.255832	0.27508	0.930027	0.537645	0.986246	Uxt	ubiquitously expressed prefoldin like chaperone	protein_coding	MGI:1277988	http://www.informatics.jax.org/marker/MGI:1277988
ENSMUSG00000001138	chr1	36511867	36528237	1095.35	-0.194745	0.118478	-1.64372	0.275986	0.860397	Cnnm3	cyclin M3	protein_coding	MGI:2151055	http://www.informatics.jax.org/marker/MGI:2151055
ENSMUSG00000001143	chr1	36419871	36445271	963.366	-0.031814	0.0938675	-0.338925	0.822272	0.998905	Lman2l	lectin, mannose-binding 2-like	protein_coding	MGI:2443010	http://www.informatics.jax.org/marker/MGI:2443010
ENSMUSG00000001150	chr10	76468927	76515857	1710.02	-0.10988	0.0825384	-1.33126	0.377616	0.93168	Mcm3ap	minichromosome maintenance complex component 3 associated protein	protein_coding	MGI:1930089	http://www.informatics.jax.org/marker/MGI:1930089
ENSMUSG00000001151	chr10	76351263	76442786	2816.88	-0.0692482	0.0986037	-0.702288	0.641613	0.998905	Pcnt	pericentrin (kendrin)	protein_coding	MGI:102722	http://www.informatics.jax.org/marker/MGI:102722
ENSMUSG00000001155	chr10	76575648	76590338	0.509422	-2.61544	3.46377	-0.755086	NA	NA	Ftcd	formiminotransferase cyclodeaminase	protein_coding	MGI:1339962	http://www.informatics.jax.org/marker/MGI:1339962
ENSMUSG00000001156	chr6	86647042	86669161	15096.7	-0.280936	0.122501	-2.29334	0.128531	0.643916	Mxd1	MAX dimerization protein 1	protein_coding	MGI:96908	http://www.informatics.jax.org/marker/MGI:96908
ENSMUSG00000001157	chr6	86691768	86733383	807.223	-0.279861	0.12803	-2.1859	0.147417	0.685981	Gmcl1	germ cell-less, spermatogenesis associated 1	protein_coding	MGI:1345156	http://www.informatics.jax.org/marker/MGI:1345156
ENSMUSG00000001158	chr6	86675151	86684522	858.623	0.289232	0.130374	2.21847	0.141481	0.673121	Snrnp27	small nuclear ribonucleoprotein 27 (U4/U6.U5)	protein_coding	MGI:1913868	http://www.informatics.jax.org/marker/MGI:1913868
ENSMUSG00000001166	chr5	120800194	120812514	456.756	-0.210356	0.194429	-1.08192	0.473346	0.974613	Oas1c	2'-5' oligoadenylate synthetase 1C	protein_coding	MGI:2149633	http://www.informatics.jax.org/marker/MGI:2149633
ENSMUSG00000001168	chr5	120861421	120873506	0	NA	NA	NA	NA	NA	Oas1h	2'-5' oligoadenylate synthetase 1H	protein_coding	MGI:2180853	http://www.informatics.jax.org/marker/MGI:2180853
ENSMUSG00000001173	chrX	47912387	47965868	1788.41	-0.13279	0.0903186	-1.47024	0.329853	0.90112	Ocrl	OCRL, inositol polyphosphate-5-phosphatase	protein_coding	MGI:109589	http://www.informatics.jax.org/marker/MGI:109589
ENSMUSG00000001175	chr12	100199435	100209814	8581.07	-0.0121876	0.0787627	-0.154738	0.918317	0.998905	Calm1	calmodulin 1	protein_coding	MGI:88251	http://www.informatics.jax.org/marker/MGI:88251
ENSMUSG00000001211	chr10	78269178	78352489	6252.78	0.0881495	0.0789031	1.11719	0.459045	0.971025	Agpat3	1-acylglycerol-3-phosphate O-acyltransferase 3	protein_coding	MGI:1336186	http://www.informatics.jax.org/marker/MGI:1336186
ENSMUSG00000001225	chr12	31390871	31473917	0.474039	-2.4785	3.47166	-0.713924	NA	NA	Slc26a3	solute carrier family 26, member 3	protein_coding	MGI:107181	http://www.informatics.jax.org/marker/MGI:107181
ENSMUSG00000001227	chr17	56123085	56140343	15.2488	0.856916	0.779454	1.09938	0.466236	0.973152	Sema6b	sema domain, transmembrane domain (TM), and cytoplasmic domain, (semaphorin) 6B	protein_coding	MGI:1202889	http://www.informatics.jax.org/marker/MGI:1202889
ENSMUSG00000001228	chr17	56303321	56323486	1007.98	0.650562	0.144274	4.50922	0.00280352	0.0471011	Uhrf1	ubiquitin-like, containing PHD and RING finger domains, 1	protein_coding	MGI:1338889	http://www.informatics.jax.org/marker/MGI:1338889
ENSMUSG00000001229	chr17	56186807	56218905	1341.6	-0.185083	0.100921	-1.83394	0.224196	0.811778	Dpp9	dipeptidylpeptidase 9	protein_coding	MGI:2443967	http://www.informatics.jax.org/marker/MGI:2443967
ENSMUSG00000001240	chr11	101246028	101259546	64.4383	0.594424	0.646858	0.91894	0.542504	0.986797	Ramp2	receptor (calcitonin) activity modifying protein 2	protein_coding	MGI:1859650	http://www.informatics.jax.org/marker/MGI:1859650
ENSMUSG00000001247	chr7	30957770	30973464	2876.36	-0.188967	0.0828877	-2.2798	0.130802	0.649955	Lsr	lipolysis stimulated lipoprotein receptor	protein_coding	MGI:1927471	http://www.informatics.jax.org/marker/MGI:1927471
ENSMUSG00000001248	chr7	31130127	31155896	531.86	0.112195	0.149883	0.74855	0.619821	0.998905	Gramd1a	GRAM domain containing 1A	protein_coding	MGI:105490	http://www.informatics.jax.org/marker/MGI:105490
ENSMUSG00000001249	chr7	31098725	31115290	7.36589	1.70338	0.87934	1.93711	0.199202	0.776275	Hpn	hepsin	protein_coding	MGI:1196620	http://www.informatics.jax.org/marker/MGI:1196620
ENSMUSG00000001260	chr5	70751047	70842617	1.08997	3.45175	3.41541	1.01064	NA	NA	Gabrg1	gamma-aminobutyric acid (GABA) A receptor, subunit gamma 1	protein_coding	MGI:103156	http://www.informatics.jax.org/marker/MGI:103156
ENSMUSG00000001270	chr12	111669361	111672338	279.916	1.7993	1.05272	1.70918	0.257312	0.841843	Ckb	creatine kinase, brain	protein_coding	MGI:88407	http://www.informatics.jax.org/marker/MGI:88407
ENSMUSG00000001280	chr15	102406143	102436404	7380.37	-0.0684851	0.0761956	-0.898806	0.551385	0.989696	Sp1	trans-acting transcription factor 1	protein_coding	MGI:98372	http://www.informatics.jax.org/marker/MGI:98372
ENSMUSG00000001281	chr15	102215995	102231944	1172.98	-0.0791264	0.134278	-0.589271	0.696136	0.998905	Itgb7	integrin beta 7	protein_coding	MGI:96616	http://www.informatics.jax.org/marker/MGI:96616
ENSMUSG00000001285	chr15	102331709	102338139	388.02	-0.0923598	0.141344	-0.653438	0.664965	0.998905	Myg1	melanocyte proliferating gene 1	protein_coding	MGI:1929864	http://www.informatics.jax.org/marker/MGI:1929864
ENSMUSG00000001288	chr15	102234938	102257517	17425.8	-0.181415	0.107299	-1.69075	0.262479	0.846227	Rarg	retinoic acid receptor, gamma	protein_coding	MGI:97858	http://www.informatics.jax.org/marker/MGI:97858
ENSMUSG00000001289	chr15	102326116	102331873	1482.23	0.193258	0.0967915	1.99665	0.185741	0.752212	Pfdn5	prefoldin 5	protein_coding	MGI:1928753	http://www.informatics.jax.org/marker/MGI:1928753
ENSMUSG00000001300	chr8	8617434	8661242	4705.14	0.00649117	0.0903069	0.071879	0.962005	0.998905	Efnb2	ephrin B2	protein_coding	MGI:105097	http://www.informatics.jax.org/marker/MGI:105097
ENSMUSG00000001305	chr1	186720978	186749358	339.594	0.180583	0.178177	1.0135	0.501774	0.98037	Rrp15	ribosomal RNA processing 15 homolog (S. cerevisiae)	protein_coding	MGI:1914473	http://www.informatics.jax.org/marker/MGI:1914473
ENSMUSG00000001313	chr11	101464999	101471853	277.338	-0.310143	0.187821	-1.65127	0.273787	0.857246	Rnd2	Rho family GTPase 2	protein_coding	MGI:1338755	http://www.informatics.jax.org/marker/MGI:1338755
ENSMUSG00000001323	chr11	74906359	74925948	1120.89	0.11471	0.112505	1.0196	0.499203	0.98037	Srr	serine racemase	protein_coding	MGI:1351636	http://www.informatics.jax.org/marker/MGI:1351636
ENSMUSG00000001333	chr4	129287617	129308559	73.0418	0.261354	0.432438	0.604373	0.688751	0.998905	Sync	syncoilin	protein_coding	MGI:1916078	http://www.informatics.jax.org/marker/MGI:1916078
ENSMUSG00000001334	chr4	129136999	129144593	59.3415	-0.0256946	0.664209	-0.0386845	0.979546	0.998905	Fndc5	fibronectin type III domain containing 5	protein_coding	MGI:1917614	http://www.informatics.jax.org/marker/MGI:1917614
ENSMUSG00000001348	chr9	22126727	22135711	503.889	0.155354	0.141321	1.0993	0.466268	0.973152	Acp5	acid phosphatase 5, tartrate resistant	protein_coding	MGI:87883	http://www.informatics.jax.org/marker/MGI:87883
ENSMUSG00000001349	chr9	22099216	22109630	145.594	2.86184	1.94106	1.47437	0.328498	0.90112	Cnn1	calponin 1	protein_coding	MGI:104979	http://www.informatics.jax.org/marker/MGI:104979
ENSMUSG00000001366	chr9	78081499	78109065	1459.52	-0.714184	0.100906	-7.07774	2.72148e-06	0.000120902	Fbxo9	f-box protein 9	protein_coding	MGI:1918788	http://www.informatics.jax.org/marker/MGI:1918788
ENSMUSG00000001376	chr6	3498382	3603531	714.208	-0.107745	0.115071	-0.936332	0.534891	0.985725	Vps50	VPS50 EARP/GARPII complex subunit	protein_coding	MGI:1920538	http://www.informatics.jax.org/marker/MGI:1920538
ENSMUSG00000001380	chr18	36766530	36783205	871.58	-0.0438689	0.161007	-0.272466	0.856699	0.998905	Hars	histidyl-tRNA synthetase	protein_coding	MGI:108087	http://www.informatics.jax.org/marker/MGI:108087
ENSMUSG00000001383	chr18	36793923	36799660	1714.26	0.228833	0.0998725	2.29125	0.12888	0.644771	Zmat2	zinc finger, matrin type 2	protein_coding	MGI:1913742	http://www.informatics.jax.org/marker/MGI:1913742
ENSMUSG00000001403	chr2	164769898	164778822	1902.27	-0.484145	0.197119	-2.4561	0.10357	0.575827	Ube2c	ubiquitin-conjugating enzyme E2C	protein_coding	MGI:1915862	http://www.informatics.jax.org/marker/MGI:1915862
ENSMUSG00000001415	chr3	88336260	88362338	2593.38	-0.145919	0.0731549	-1.99466	0.186178	0.752293	Smg5	Smg-5 homolog, nonsense mediated mRNA decay factor (C. elegans)	protein_coding	MGI:2447364	http://www.informatics.jax.org/marker/MGI:2447364
ENSMUSG00000001416	chr3	88297116	88321767	1778.1	-0.164898	0.142227	-1.1594	0.442252	0.962931	Cct3	chaperonin containing Tcp1, subunit 3 (gamma)	protein_coding	MGI:104708	http://www.informatics.jax.org/marker/MGI:104708
ENSMUSG00000001418	chr3	88325023	88331313	1406.44	0.113077	0.110572	1.02266	0.497917	0.98037	Glmp	glycosylated lysosomal membrane protein	protein_coding	MGI:1913318	http://www.informatics.jax.org/marker/MGI:1913318
ENSMUSG00000001419	chr3	88142372	88172086	10901.3	-0.0183376	0.0903089	-0.203055	0.892948	0.998905	Mef2d	myocyte enhancer factor 2D	protein_coding	MGI:99533	http://www.informatics.jax.org/marker/MGI:99533
ENSMUSG00000001420	chr3	88328655	88336148	2008.57	0.0475349	0.106365	0.446905	0.767087	0.998905	Tmem79	transmembrane protein 79	protein_coding	MGI:1919163	http://www.informatics.jax.org/marker/MGI:1919163
ENSMUSG00000001424	chr6	28475139	28935162	3768.78	-0.105065	0.080719	-1.30162	0.388329	0.938439	Snd1	staphylococcal nuclease and tudor domain containing 1	protein_coding	MGI:1929266	http://www.informatics.jax.org/marker/MGI:1929266
ENSMUSG00000001435	chr10	77052178	77166548	262.993	2.61069	0.792486	3.2943	0.0290131	0.265543	Col18a1	collagen, type XVIII, alpha 1	protein_coding	MGI:88451	http://www.informatics.jax.org/marker/MGI:88451
ENSMUSG00000001436	chr10	77032241	77061002	129.06	-0.153503	0.295691	-0.519131	0.730804	0.998905	Slc19a1	solute carrier family 19 (folate transporter), member 1	protein_coding	MGI:103182	http://www.informatics.jax.org/marker/MGI:103182
ENSMUSG00000001440	chr11	97159714	97187881	8256.76	0.0559708	0.0870663	0.642853	0.670069	0.998905	Kpnb1	karyopherin (importin) beta 1	protein_coding	MGI:107532	http://www.informatics.jax.org/marker/MGI:107532
ENSMUSG00000001441	chr11	97205842	97280638	8974.57	-0.48747	0.120057	-4.06031	0.00712409	0.0959054	Npepps	aminopeptidase puromycin sensitive	protein_coding	MGI:1101358	http://www.informatics.jax.org/marker/MGI:1101358
ENSMUSG00000001444	chr11	97098071	97115331	1.00521	-2.68947	2.86462	-0.93886	NA	NA	Tbx21	T-box 21	protein_coding	MGI:1888984	http://www.informatics.jax.org/marker/MGI:1888984
ENSMUSG00000001445	chr11	97041560	97049213	917.517	-0.00476797	0.142918	-0.0333616	0.98236	0.998905	Mrpl10	mitochondrial ribosomal protein L10	protein_coding	MGI:1333801	http://www.informatics.jax.org/marker/MGI:1333801
ENSMUSG00000001467	chr5	4081145	4104746	4270.73	-0.841934	0.0906104	-9.2918	7.35893e-10	5.9233e-08	Cyp51	cytochrome P450, family 51	protein_coding	MGI:106040	http://www.informatics.jax.org/marker/MGI:106040
ENSMUSG00000001472	chr8	123373753	123403835	7601.12	-0.0193287	0.0640725	-0.301669	0.841533	0.998905	Tcf25	transcription factor 25 (basic helix-loop-helix)	protein_coding	MGI:1914105	http://www.informatics.jax.org/marker/MGI:1914105
ENSMUSG00000001473	chr18	67390717	67402748	291.844	1.056	0.203401	5.19169	0.000579974	0.0126995	Tubb6	tubulin, beta 6 class V	protein_coding	MGI:1915201	http://www.informatics.jax.org/marker/MGI:1915201
ENSMUSG00000001482	chr8	123423527	123463270	1629.96	-0.364286	0.105589	-3.45004	0.0222234	0.219874	Def8	differentially expressed in FDCP 8	protein_coding	MGI:1346331	http://www.informatics.jax.org/marker/MGI:1346331
ENSMUSG00000001493	chr11	101877510	101894374	11.3339	0.70254	1.26757	0.554243	0.713375	0.998905	Meox1	mesenchyme homeobox 1	protein_coding	MGI:103220	http://www.informatics.jax.org/marker/MGI:103220
ENSMUSG00000001494	chr11	101962458	101967015	0	NA	NA	NA	NA	NA	Sost	sclerostin	protein_coding	MGI:1921749	http://www.informatics.jax.org/marker/MGI:1921749
ENSMUSG00000001496	chr12	56531958	56536908	0	NA	NA	NA	NA	NA	Nkx2-1	NK2 homeobox 1	protein_coding	MGI:108067	http://www.informatics.jax.org/marker/MGI:108067
ENSMUSG00000001497	chr12	56691767	56712822	18.2984	1.41578	0.512571	2.76211	0.0671609	0.452328	Pax9	paired box 9	protein_coding	MGI:97493	http://www.informatics.jax.org/marker/MGI:97493
ENSMUSG00000001504	chr13	72628820	72634198	239.401	-0.618453	0.404294	-1.52971	0.310669	0.890085	Irx2	Iroquois homeobox 2	protein_coding	MGI:1197526	http://www.informatics.jax.org/marker/MGI:1197526
ENSMUSG00000001506	chr11	94936224	94953042	117264	0.0468792	0.6048	0.0775119	0.95903	0.998905	Col1a1	collagen, type I, alpha 1	protein_coding	MGI:88467	http://www.informatics.jax.org/marker/MGI:88467
ENSMUSG00000001507	chr11	95044474	95076801	11642.8	0.373768	0.0932921	4.00643	0.0079244	0.103425	Itga3	integrin alpha 3	protein_coding	MGI:96602	http://www.informatics.jax.org/marker/MGI:96602
ENSMUSG00000001508	chr11	94962791	94976327	15.1066	1.627	0.991471	1.641	0.276782	0.861618	Sgca	sarcoglycan, alpha (dystrophin-associated glycoprotein)	protein_coding	MGI:894698	http://www.informatics.jax.org/marker/MGI:894698
ENSMUSG00000001510	chr11	95120119	95125296	914.892	0.211808	0.139578	1.51749	0.314549	0.892869	Dlx3	distal-less homeobox 3	protein_coding	MGI:94903	http://www.informatics.jax.org/marker/MGI:94903
ENSMUSG00000001517	chr6	128362967	128376146	1251.94	-0.124858	0.1218	-1.02511	0.496888	0.98037	Foxm1	forkhead box M1	protein_coding	MGI:1347487	http://www.informatics.jax.org/marker/MGI:1347487
ENSMUSG00000001518	chr6	128409444	128424931	657.993	0.158659	0.143235	1.10768	0.462877	0.972887	Itfg2	integrin alpha FG-GAP repeat containing 2	protein_coding	MGI:1915450	http://www.informatics.jax.org/marker/MGI:1915450
ENSMUSG00000001520	chr6	128399296	128416427	1.38885	0.236833	2.71974	0.0870793	NA	NA	Nrip2	nuclear receptor interacting protein 2	protein_coding	MGI:1891884	http://www.informatics.jax.org/marker/MGI:1891884
ENSMUSG00000001521	chr6	128321161	128355851	455.707	-0.678271	0.165182	-4.10622	0.00650044	0.0893318	Tulp3	tubby-like protein 3	protein_coding	MGI:1329045	http://www.informatics.jax.org/marker/MGI:1329045
ENSMUSG00000001524	chr17	35667730	35673739	306.851	-0.256681	0.180639	-1.42096	0.346324	0.913709	Gtf2h4	general transcription factor II H, polypeptide 4	protein_coding	MGI:1338799	http://www.informatics.jax.org/marker/MGI:1338799
ENSMUSG00000001525	chr17	35833921	35838306	13092.2	0.0522453	0.133381	0.391701	0.795172	0.998905	Tubb5	tubulin, beta 5 class I	protein_coding	MGI:107812	http://www.informatics.jax.org/marker/MGI:107812
ENSMUSG00000001542	chr13	75706757	75772364	2760	0.0557477	0.136546	0.408271	0.786712	0.998905	Ell2	elongation factor RNA polymerase II 2	protein_coding	MGI:2183438	http://www.informatics.jax.org/marker/MGI:2183438
ENSMUSG00000001552	chr11	100368958	100397763	65366.4	-0.196049	0.0771376	-2.54155	0.0921003	0.541238	Jup	junction plakoglobin	protein_coding	MGI:96650	http://www.informatics.jax.org/marker/MGI:96650
ENSMUSG00000001555	chr11	100415697	100424824	532.43	0.106669	0.664345	0.160562	0.915255	0.998905	Fkbp10	FK506 binding protein 10	protein_coding	MGI:104769	http://www.informatics.jax.org/marker/MGI:104769
ENSMUSG00000001558	chr11	100441917	100457022	5.98137	0.261595	1.06965	0.244561	0.87124	0.998905	Klhl10	kelch-like 10	protein_coding	MGI:2181067	http://www.informatics.jax.org/marker/MGI:2181067
ENSMUSG00000001566	chr5	29473034	29478470	0	NA	NA	NA	NA	NA	Mnx1	motor neuron and pancreas homeobox 1	protein_coding	MGI:109160	http://www.informatics.jax.org/marker/MGI:109160
ENSMUSG00000001569	chr5	29434664	29457843	1492.46	-0.100445	0.09663	-1.03948	0.490875	0.978461	Nom1	nucleolar protein with MIF4G domain 1	protein_coding	MGI:1861749	http://www.informatics.jax.org/marker/MGI:1861749
ENSMUSG00000001576	chr17	26561489	26656931	4070.91	0.113478	0.101897	1.11365	0.460467	0.971552	Ergic1	endoplasmic reticulum-golgi intermediate compartment (ERGIC) 1	protein_coding	MGI:1914708	http://www.informatics.jax.org/marker/MGI:1914708
ENSMUSG00000001583	chr11	69851005	69858730	893.02	0.21378	0.188957	1.13137	0.453366	0.967812	Tnk1	tyrosine kinase, non-receptor, 1	protein_coding	MGI:1930958	http://www.informatics.jax.org/marker/MGI:1930958
ENSMUSG00000001588	chr11	69881567	69895539	13.059	0.282644	0.756455	0.373643	0.804418	0.998905	Acap1	ArfGAP with coiled-coil, ankyrin repeat and PH domains 1	protein_coding	MGI:2388270	http://www.informatics.jax.org/marker/MGI:2388270
ENSMUSG00000001604	chr4	136247729	136274898	263.124	0.845401	0.2192	3.85676	0.0105859	0.12864	Tcea3	transcription elongation factor A (SII), 3	protein_coding	MGI:1196908	http://www.informatics.jax.org/marker/MGI:1196908
ENSMUSG00000001622	chr5	87925579	87932665	21.6837	1.7914	0.524186	3.4175	0.0235152	0.228807	Csn3	casein kappa	protein_coding	MGI:107461	http://www.informatics.jax.org/marker/MGI:107461
ENSMUSG00000001627	chr12	40201567	40248504	786.616	-0.428966	0.192989	-2.22274	0.140716	0.672296	Ifrd1	interferon-related developmental regulator 1	protein_coding	MGI:1316717	http://www.informatics.jax.org/marker/MGI:1316717
ENSMUSG00000001630	chr6	146724995	146778812	712.143	0.302278	0.113576	2.66146	0.0777507	0.488474	Stk38l	serine/threonine kinase 38 like	protein_coding	MGI:1922250	http://www.informatics.jax.org/marker/MGI:1922250
ENSMUSG00000001632	chr6	113307137	113324860	2169.62	-0.0690849	0.100318	-0.688657	0.648095	0.998905	Brpf1	bromodomain and PHD finger containing, 1	protein_coding	MGI:1926033	http://www.informatics.jax.org/marker/MGI:1926033
ENSMUSG00000001642	chr6	34302434	34317478	458.913	-0.597854	0.163492	-3.65677	0.0153702	0.167964	Akr1b3	aldo-keto reductase family 1, member B3 (aldose reductase)	protein_coding	MGI:1353494	http://www.informatics.jax.org/marker/MGI:1353494
ENSMUSG00000001655	chr15	102921103	102928814	0.132309	-0.970291	3.53381	-0.274574	NA	NA	Hoxc13	homeobox C13	protein_coding	MGI:99560	http://www.informatics.jax.org/marker/MGI:99560
ENSMUSG00000001656	chr15	102954427	102957708	0	NA	NA	NA	NA	NA	Hoxc11	homeobox C11	protein_coding	MGI:96193	http://www.informatics.jax.org/marker/MGI:96193
ENSMUSG00000001657	chr15	102990607	102994111	0	NA	NA	NA	NA	NA	Hoxc8	homeobox C8	protein_coding	MGI:96198	http://www.informatics.jax.org/marker/MGI:96198
ENSMUSG00000001661	chr15	102998257	103011881	2.07301	0.822245	2.1893	0.375574	NA	NA	Hoxc6	homeobox C6	protein_coding	MGI:96197	http://www.informatics.jax.org/marker/MGI:96197
ENSMUSG00000001663	chr10	75783813	75798584	222.431	0.365348	0.719842	0.507539	0.73659	0.998905	Gstt1	glutathione S-transferase, theta 1	protein_coding	MGI:107379	http://www.informatics.jax.org/marker/MGI:107379
ENSMUSG00000001665	chr10	75774115	75781414	878.181	0.222402	0.158125	1.4065	0.351253	0.916367	Gstt3	glutathione S-transferase, theta 3	protein_coding	MGI:2143526	http://www.informatics.jax.org/marker/MGI:2143526
ENSMUSG00000001666	chr10	75771230	75773414	306.197	-0.0529542	0.147824	-0.358223	0.812336	0.998905	Ddt	D-dopachrome tautomerase	protein_coding	MGI:1298381	http://www.informatics.jax.org/marker/MGI:1298381
ENSMUSG00000001670	chr8	109990437	109999803	0	NA	NA	NA	NA	NA	Tat	tyrosine aminotransferase	protein_coding	MGI:98487	http://www.informatics.jax.org/marker/MGI:98487
ENSMUSG00000001672	chr8	109947914	109962203	1658.89	0.158097	0.0933293	1.69397	0.261573	0.846182	Marveld3	MARVEL (membrane-associating) domain containing 3	protein_coding	MGI:1920858	http://www.informatics.jax.org/marker/MGI:1920858
ENSMUSG00000001674	chr1	121553835	121567989	287.015	0.388937	0.174876	2.22407	0.140479	0.672296	Ddx18	DEAD (Asp-Glu-Ala-Asp) box polypeptide 18	protein_coding	MGI:1914192	http://www.informatics.jax.org/marker/MGI:1914192
ENSMUSG00000001687	chr5	148504635	148552789	4870.59	0.0251891	0.121942	0.206567	0.891108	0.998905	Ubl3	ubiquitin-like 3	protein_coding	MGI:1344373	http://www.informatics.jax.org/marker/MGI:1344373
ENSMUSG00000001700	chr18	56432132	56503792	2461.45	-0.0994148	0.100163	-0.992533	0.510664	0.983398	Gramd3	GRAM domain containing 3	protein_coding	MGI:1914815	http://www.informatics.jax.org/marker/MGI:1914815
ENSMUSG00000001707	chr13	38644207	38659058	219.384	-0.0944752	0.212878	-0.4438	0.768659	0.998905	Eef1e1	eukaryotic translation elongation factor 1 epsilon 1	protein_coding	MGI:1913393	http://www.informatics.jax.org/marker/MGI:1913393
ENSMUSG00000001729	chr12	112653821	112674884	4023.48	-0.00564228	0.0880975	-0.0640458	0.966143	0.998905	Akt1	thymoma viral proto-oncogene 1	protein_coding	MGI:87986	http://www.informatics.jax.org/marker/MGI:87986
ENSMUSG00000001739	chr5	136966616	136975858	20.9475	0.309283	0.638194	0.484623	0.74807	0.998905	Cldn15	claudin 15	protein_coding	MGI:1913103	http://www.informatics.jax.org/marker/MGI:1913103
ENSMUSG00000001741	chr7	83642825	83745726	47.9743	-0.000643777	0.520575	-0.00123667	0.999346	0.999838	Il16	interleukin 16	protein_coding	MGI:1270855	http://www.informatics.jax.org/marker/MGI:1270855
ENSMUSG00000001750	chr19	3896050	3907133	961.011	0.552672	0.130989	4.21923	0.00516901	0.075411	Tcirg1	T cell, immune regulator 1, ATPase, H+ transporting, lysosomal V0 protein A3	protein_coding	MGI:1350931	http://www.informatics.jax.org/marker/MGI:1350931
ENSMUSG00000001751	chr11	101070012	101077672	610.743	0.371724	0.203783	1.82412	0.226686	0.813723	Naglu	alpha-N-acetylglucosaminidase (Sanfilippo disease IIIB)	protein_coding	MGI:1351641	http://www.informatics.jax.org/marker/MGI:1351641
ENSMUSG00000001755	chr11	101082565	101086619	594.876	0.204234	0.128205	1.59302	0.291069	0.87419	Coasy	Coenzyme A synthase	protein_coding	MGI:1918993	http://www.informatics.jax.org/marker/MGI:1918993
ENSMUSG00000001761	chr6	29735503	29761365	698.89	0.547952	0.418918	1.30802	0.386001	0.937114	Smo	smoothened, frizzled class receptor	protein_coding	MGI:108075	http://www.informatics.jax.org/marker/MGI:108075
ENSMUSG00000001763	chr6	29694222	29718559	169.897	0.043336	0.214652	0.201889	0.893558	0.998905	Tspan33	tetraspanin 33	protein_coding	MGI:1919012	http://www.informatics.jax.org/marker/MGI:1919012
ENSMUSG00000001767	chr2	145917479	145935014	919.756	-0.0978156	0.131048	-0.746408	0.620823	0.998905	Crnkl1	crooked neck pre-mRNA splicing factor 1	protein_coding	MGI:1914127	http://www.informatics.jax.org/marker/MGI:1914127
ENSMUSG00000001768	chr2	145675215	145887616	3123.68	-0.27538	0.105495	-2.61037	0.0836244	0.51052	Rin2	Ras and Rab interactor 2	protein_coding	MGI:1921280	http://www.informatics.jax.org/marker/MGI:1921280
ENSMUSG00000001773	chr7	86718977	86775943	19.1899	2.49889	2.2929	1.08984	0.470115	0.974613	Folh1	folate hydrolase 1	protein_coding	MGI:1858193	http://www.informatics.jax.org/marker/MGI:1858193
ENSMUSG00000001774	chr9	18292125	18317442	1007.01	-0.130632	0.119841	-1.09004	0.47003	0.974613	Chordc1	cysteine and histidine-rich domain (CHORD)-containing, zinc-binding protein 1	protein_coding	MGI:1914167	http://www.informatics.jax.org/marker/MGI:1914167
ENSMUSG00000001783	chr10	85938637	85957823	1804.09	-0.0441595	0.0807865	-0.54662	0.717147	0.998905	Rtcb	RNA 2',3'-cyclic phosphate and 5'-OH ligase	protein_coding	MGI:106379	http://www.informatics.jax.org/marker/MGI:106379
ENSMUSG00000001785	chr10	85829494	85889096	602.533	0.0146553	0.111943	0.130917	0.930858	0.998905	Pwp1	PWP1 homolog, endonuclein	protein_coding	MGI:1914735	http://www.informatics.jax.org/marker/MGI:1914735
ENSMUSG00000001786	chr10	86021972	86051873	812.896	0.44008	0.113025	3.89366	0.00986463	0.121993	Fbxo7	F-box protein 7	protein_coding	MGI:1917004	http://www.informatics.jax.org/marker/MGI:1917004
ENSMUSG00000001794	chr7	30186936	30198811	28076.6	-0.489092	0.139958	-3.49455	0.0205568	0.20886	Capns1	calpain, small subunit 1	protein_coding	MGI:88266	http://www.informatics.jax.org/marker/MGI:88266
ENSMUSG00000001802	chr7	35200027	35215498	134.107	0.0120182	0.472822	0.0254181	0.98656	0.998905	Lrp3	low density lipoprotein receptor-related protein 3	protein_coding	MGI:3584516	http://www.informatics.jax.org/marker/MGI:3584516
ENSMUSG00000001804	chr18	20436175	20471821	0.132309	-0.970291	3.53381	-0.274574	NA	NA	Dsg4	desmoglein 4	protein_coding	MGI:2661061	http://www.informatics.jax.org/marker/MGI:2661061
ENSMUSG00000001815	chr2	74652991	74659557	0.529236	-2.66533	3.46107	-0.770089	NA	NA	Evx2	even-skipped homeobox 2	protein_coding	MGI:95462	http://www.informatics.jax.org/marker/MGI:95462
ENSMUSG00000001819	chr2	74668310	74671599	0	NA	NA	NA	NA	NA	Hoxd13	homeobox D13	protein_coding	MGI:96205	http://www.informatics.jax.org/marker/MGI:96205
ENSMUSG00000001823	chr2	74675013	74677705	0	NA	NA	NA	NA	NA	Hoxd12	homeobox D12	protein_coding	MGI:96204	http://www.informatics.jax.org/marker/MGI:96204
ENSMUSG00000001827	chr7	101858331	101870788	629.244	-0.553988	0.173081	-3.20075	0.033896	0.294705	Folr1	folate receptor 1 (adult)	protein_coding	MGI:95568	http://www.informatics.jax.org/marker/MGI:95568
ENSMUSG00000001829	chr7	101663633	101795506	911.663	0.141851	0.101184	1.40192	0.352823	0.917661	Clpb	ClpB caseinolytic peptidase B	protein_coding	MGI:1100517	http://www.informatics.jax.org/marker/MGI:1100517
ENSMUSG00000001833	chr9	25252439	25308571	3793.06	-0.219405	0.09672	-2.26845	0.13273	0.654117	Sept7	septin 7	protein_coding	MGI:1335094	http://www.informatics.jax.org/marker/MGI:1335094
ENSMUSG00000001844	chr5	143316489	143329256	901.18	0.107355	0.10054	1.06779	0.479145	0.975402	Zdhhc4	zinc finger, DHHC domain containing 4	protein_coding	MGI:1920131	http://www.informatics.jax.org/marker/MGI:1920131
ENSMUSG00000001847	chr5	143503634	143528036	9275.28	-0.221354	0.0753126	-2.93913	0.0514244	0.382348	Rac1	Rac family small GTPase 1	protein_coding	MGI:97845	http://www.informatics.jax.org/marker/MGI:97845
ENSMUSG00000001855	chr2	31974436	32053975	4158.14	-0.109408	0.0731891	-1.49487	0.321819	0.899329	Nup214	nucleoporin 214	protein_coding	MGI:1095411	http://www.informatics.jax.org/marker/MGI:1095411
ENSMUSG00000001864	chr2	31950139	31973442	2989.18	-0.73767	0.120176	-6.13824	4.73906e-05	0.00153115	Aif1l	allograft inflammatory factor 1-like	protein_coding	MGI:1919598	http://www.informatics.jax.org/marker/MGI:1919598
ENSMUSG00000001865	chr3	20215620	20242181	2.17516	-0.255091	1.47537	-0.1729	NA	NA	Cpa3	carboxypeptidase A3, mast cell	protein_coding	MGI:88479	http://www.informatics.jax.org/marker/MGI:88479
ENSMUSG00000001870	chr17	75005568	75392512	1603.34	0.173935	0.989893	0.175711	0.907293	0.998905	Ltbp1	latent transforming growth factor beta binding protein 1	protein_coding	MGI:109151	http://www.informatics.jax.org/marker/MGI:109151
ENSMUSG00000001891	chr11	21321138	21371201	773.099	0.13127	0.115311	1.1384	0.450563	0.966505	Ugp2	UDP-glucose pyrophosphorylase 2	protein_coding	MGI:2183447	http://www.informatics.jax.org/marker/MGI:2183447
ENSMUSG00000001901	chr11	106008124	106034549	5.81869	-2.64044	1.13258	-2.33134	0.122321	0.626295	Kcnh6	potassium voltage-gated channel, subfamily H (eag-related), member 6	protein_coding	MGI:2684139	http://www.informatics.jax.org/marker/MGI:2684139
ENSMUSG00000001909	chr8	84686307	84699808	893.497	0.0537864	0.103163	0.521372	0.729688	0.998905	Trmt1	tRNA methyltransferase 1	protein_coding	MGI:1289155	http://www.informatics.jax.org/marker/MGI:1289155
ENSMUSG00000001910	chr8	84670483	84687862	6191.12	-0.0501599	0.0844192	-0.594176	0.693734	0.998905	Nacc1	nucleus accumbens associated 1, BEN and BTB (POZ) domain containing	protein_coding	MGI:1914080	http://www.informatics.jax.org/marker/MGI:1914080
ENSMUSG00000001911	chr8	84699876	84800344	14183.9	0.103567	0.146266	0.708075	0.63887	0.998905	Nfix	nuclear factor I/X	protein_coding	MGI:97311	http://www.informatics.jax.org/marker/MGI:97311
ENSMUSG00000001918	chr7	16781340	16798274	200.987	-0.18378	0.304907	-0.602742	0.689547	0.998905	Slc1a5	solute carrier family 1 (neutral amino acid transporter), member 5	protein_coding	MGI:105305	http://www.informatics.jax.org/marker/MGI:105305
ENSMUSG00000001924	chrX	20658326	20683179	13208.2	-0.0269304	0.0860355	-0.313015	0.835657	0.998905	Uba1	ubiquitin-like modifier activating enzyme 1	protein_coding	MGI:98890	http://www.informatics.jax.org/marker/MGI:98890
ENSMUSG00000001930	chr6	125546774	125686679	61.3908	1.3904	0.673823	2.06345	0.17145	0.730747	Vwf	Von Willebrand factor	protein_coding	MGI:98941	http://www.informatics.jax.org/marker/MGI:98941
ENSMUSG00000001942	chr9	37555698	37649655	544.141	-0.178066	0.151684	-1.17393	0.436555	0.961466	Siae	sialic acid acetylesterase	protein_coding	MGI:104803	http://www.informatics.jax.org/marker/MGI:104803
ENSMUSG00000001943	chr9	37539255	37544205	10.0406	1.83529	1.4262	1.28683	0.393741	0.942473	Vsig2	V-set and immunoglobulin domain containing 2	protein_coding	MGI:1928009	http://www.informatics.jax.org/marker/MGI:1928009
ENSMUSG00000001946	chr9	37528078	37538319	15.7685	2.3244	0.984965	2.35988	0.117813	0.617514	Esam	endothelial cell-specific adhesion molecule	protein_coding	MGI:1916774	http://www.informatics.jax.org/marker/MGI:1916774
ENSMUSG00000001948	chr9	37603290	37613722	274.443	0.329243	0.186953	1.7611	0.243139	0.829042	Spa17	sperm autoantigenic protein 17	protein_coding	MGI:1333778	http://www.informatics.jax.org/marker/MGI:1333778
ENSMUSG00000001962	chrX	74313033	74320149	1203.96	0.169108	0.109461	1.54491	0.305884	0.887078	Fam50a	family with sequence similarity 50, member A	protein_coding	MGI:1351626	http://www.informatics.jax.org/marker/MGI:1351626
ENSMUSG00000001964	chrX	74254687	74261548	1932.44	-0.0134569	0.101924	-0.132029	0.930272	0.998905	Emd	emerin	protein_coding	MGI:108117	http://www.informatics.jax.org/marker/MGI:108117
ENSMUSG00000001983	chr11	106066061	106073612	204.347	0.114534	0.189653	0.603914	0.688975	0.998905	Taco1	translational activator of mitochondrially encoded cytochrome c oxidase I	protein_coding	MGI:1917457	http://www.informatics.jax.org/marker/MGI:1917457
ENSMUSG00000001985	chr4	125490700	125714173	50.4753	2.50945	0.577628	4.34441	0.00398597	0.0621742	Grik3	glutamate receptor, ionotropic, kainate 3	protein_coding	MGI:95816	http://www.informatics.jax.org/marker/MGI:95816
ENSMUSG00000001986	chrX	41400854	41678601	102.034	0.413676	0.477164	0.866948	0.565581	0.992003	Gria3	glutamate receptor, ionotropic, AMPA3 (alpha 3)	protein_coding	MGI:95810	http://www.informatics.jax.org/marker/MGI:95810
ENSMUSG00000001988	chr7	16455721	16477728	0.499575	-2.58998	3.46518	-0.74743	NA	NA	Npas1	neuronal PAS domain protein 1	protein_coding	MGI:109205	http://www.informatics.jax.org/marker/MGI:109205
ENSMUSG00000001995	chr8	125418063	125569808	2888.93	-0.803081	0.117554	-6.83157	5.96437e-06	0.000248258	Sipa1l2	signal-induced proliferation-associated 1 like 2	protein_coding	MGI:2676970	http://www.informatics.jax.org/marker/MGI:2676970
ENSMUSG00000001998	chr2	127008717	127067909	569.321	0.055794	0.130148	0.428696	0.776319	0.998905	Ap4e1	adaptor-related protein complex AP-4, epsilon 1	protein_coding	MGI:1336993	http://www.informatics.jax.org/marker/MGI:1336993
ENSMUSG00000001999	chr2	127070665	127097084	59.7112	-0.180789	0.452535	-0.399504	0.791185	0.998905	Blvra	biliverdin reductase A	protein_coding	MGI:88170	http://www.informatics.jax.org/marker/MGI:88170
ENSMUSG00000002006	chrX	73793359	73824969	89.8675	0.185339	0.349786	0.529863	0.725462	0.998905	Pdzd4	PDZ domain containing 4	protein_coding	MGI:2443483	http://www.informatics.jax.org/marker/MGI:2443483
ENSMUSG00000002007	chrX	73774405	73778925	3.96052	-0.776779	2.19165	-0.354427	0.814288	0.998905	Srpk3	serine/arginine-rich protein specific kinase 3	protein_coding	MGI:1891338	http://www.informatics.jax.org/marker/MGI:1891338
ENSMUSG00000002010	chrX	73778963	73786897	1755.63	0.108558	0.0992822	1.09343	0.468653	0.974613	Idh3g	isocitrate dehydrogenase 3 (NAD+), gamma	protein_coding	MGI:1099463	http://www.informatics.jax.org/marker/MGI:1099463
ENSMUSG00000002012	chrX	73655994	73660117	31.9109	0.824456	0.675578	1.22037	0.418627	0.955698	Pnck	pregnancy upregulated non-ubiquitously expressed CaM kinase	protein_coding	MGI:1347357	http://www.informatics.jax.org/marker/MGI:1347357
ENSMUSG00000002014	chrX	73787028	73790830	1167.19	0.0748411	0.102099	0.733024	0.627099	0.998905	Ssr4	signal sequence receptor, delta	protein_coding	MGI:1099464	http://www.informatics.jax.org/marker/MGI:1099464
ENSMUSG00000002015	chrX	73686178	73716175	1423.01	-0.0282484	0.0964287	-0.292946	0.846058	0.998905	Bcap31	B cell receptor associated protein 31	protein_coding	MGI:1350933	http://www.informatics.jax.org/marker/MGI:1350933
ENSMUSG00000002017	chr17	75537086	75551946	1135.41	-0.297202	0.144566	-2.05582	0.173039	0.733812	Fam98a	family with sequence similarity 98, member A	protein_coding	MGI:1919972	http://www.informatics.jax.org/marker/MGI:1919972
ENSMUSG00000002020	chr12	84783212	84876532	19.0498	1.11786	0.609654	1.83359	0.224282	0.811835	Ltbp2	latent transforming growth factor beta binding protein 2	protein_coding	MGI:99502	http://www.informatics.jax.org/marker/MGI:99502
ENSMUSG00000002028	chr9	44803355	44881296	13459.2	-0.144975	0.0984728	-1.47224	0.329199	0.90112	Kmt2a	lysine (K)-specific methyltransferase 2A	protein_coding	MGI:96995	http://www.informatics.jax.org/marker/MGI:96995
ENSMUSG00000002031	chr9	44767908	44793447	1186.29	0.066989	0.0978514	0.6846	0.65003	0.998905	Ift46	intraflagellar transport 46	protein_coding	MGI:1923818	http://www.informatics.jax.org/marker/MGI:1923818
ENSMUSG00000002032	chr9	44793769	44799307	87.8268	0.669296	0.373289	1.79297	0.234717	0.820318	Tmem25	transmembrane protein 25	protein_coding	MGI:1918937	http://www.informatics.jax.org/marker/MGI:1918937
ENSMUSG00000002033	chr9	44969572	44980431	0.529236	-2.66533	3.46107	-0.770089	NA	NA	Cd3g	CD3 antigen, gamma polypeptide	protein_coding	MGI:88333	http://www.informatics.jax.org/marker/MGI:88333
ENSMUSG00000002043	chr7	19508395	19516145	763.772	0.0623073	0.111013	0.561261	0.70991	0.998905	Trappc6a	trafficking protein particle complex 6A	protein_coding	MGI:1914341	http://www.informatics.jax.org/marker/MGI:1914341
ENSMUSG00000002052	chr11	78206746	78245987	11459.4	-0.136215	0.0858079	-1.58744	0.292762	0.87419	Supt6	suppressor of Ty 6	protein_coding	MGI:107726	http://www.informatics.jax.org/marker/MGI:107726
ENSMUSG00000002055	chr11	78301529	78322457	476.931	-0.375465	0.129492	-2.89953	0.0546465	0.396604	Spag5	sperm associated antigen 5	protein_coding	MGI:1927470	http://www.informatics.jax.org/marker/MGI:1927470
ENSMUSG00000002057	chr11	78357577	78386558	52.415	-0.82997	0.366736	-2.26313	0.133641	0.656722	Foxn1	forkhead box N1	protein_coding	MGI:102949	http://www.informatics.jax.org/marker/MGI:102949
ENSMUSG00000002058	chr11	78343482	78349164	216.673	0.164534	0.176385	0.932808	0.536429	0.986172	Unc119	unc-119 lipid binding chaperone	protein_coding	MGI:1328357	http://www.informatics.jax.org/marker/MGI:1328357
ENSMUSG00000002059	chr11	78188430	78192193	417.055	0.389901	0.223114	1.74754	0.246787	0.832941	Rab34	RAB34, member RAS oncogene family	protein_coding	MGI:104606	http://www.informatics.jax.org/marker/MGI:104606
ENSMUSG00000002064	chr11	78245746	78255496	1344.14	0.0123139	0.0992269	0.124098	0.934451	0.998905	Sdf2	stromal cell derived factor 2	protein_coding	MGI:108019	http://www.informatics.jax.org/marker/MGI:108019
ENSMUSG00000002068	chr7	38097984	38107534	308.142	-0.0942805	0.231944	-0.40648	0.787625	0.998905	Ccne1	cyclin E1	protein_coding	MGI:88316	http://www.informatics.jax.org/marker/MGI:88316
ENSMUSG00000002076	chr17	31944769	32034508	1.86607	0.748335	2.24082	0.333957	NA	NA	Hsf2bp	heat shock transcription factor 2 binding protein	protein_coding	MGI:1921627	http://www.informatics.jax.org/marker/MGI:1921627
ENSMUSG00000002083	chr7	16308393	16318205	22.0336	-0.769239	0.497342	-1.5467	0.305325	0.886679	Bbc3	BCL2 binding component 3	protein_coding	MGI:2181667	http://www.informatics.jax.org/marker/MGI:2181667
ENSMUSG00000002100	chr2	91118144	91136516	0.790065	-3.22479	3.4363	-0.938448	NA	NA	Mybpc3	myosin binding protein C, cardiac	protein_coding	MGI:102844	http://www.informatics.jax.org/marker/MGI:102844
ENSMUSG00000002102	chr2	91054009	91066369	2660.62	-0.0376852	0.0858345	-0.439044	0.771068	0.998905	Psmc3	proteasome (prosome, macropain) 26S subunit, ATPase 3	protein_coding	MGI:1098754	http://www.informatics.jax.org/marker/MGI:1098754
ENSMUSG00000002103	chr2	91202885	91214098	920.396	0.0754849	0.424124	0.177978	0.906103	0.998905	Acp2	acid phosphatase 2, lysosomal	protein_coding	MGI:87882	http://www.informatics.jax.org/marker/MGI:87882
ENSMUSG00000002104	chr2	91035620	91045729	33.5187	0.580096	0.732974	0.791428	0.599916	0.996489	Rapsn	receptor-associated protein of the synapse	protein_coding	MGI:99422	http://www.informatics.jax.org/marker/MGI:99422
ENSMUSG00000002105	chr2	91061791	91070417	907.193	-0.123898	0.397668	-0.311561	0.83641	0.998905	Slc39a13	solute carrier family 39 (metal ion transporter), member 13	protein_coding	MGI:1915677	http://www.informatics.jax.org/marker/MGI:1915677
ENSMUSG00000002107	chr2	6539694	7509563	957.593	-0.369743	0.133808	-2.76324	0.067049	0.451814	Celf2	CUGBP, Elav-like family member 2	protein_coding	MGI:1338822	http://www.informatics.jax.org/marker/MGI:1338822
ENSMUSG00000002108	chr2	91184061	91202834	90.6044	0.68719	0.42399	1.62077	0.282747	0.867284	Nr1h3	nuclear receptor subfamily 1, group H, member 3	protein_coding	MGI:1352462	http://www.informatics.jax.org/marker/MGI:1352462
ENSMUSG00000002109	chr2	91211572	91236982	795.018	0.156681	0.19207	0.815748	0.588756	0.995406	Ddb2	damage specific DNA binding protein 2	protein_coding	MGI:1355314	http://www.informatics.jax.org/marker/MGI:1355314
ENSMUSG00000002111	chr2	91082390	91115756	41.3945	-0.190941	0.350113	-0.545369	0.717766	0.998905	Spi1	spleen focus forming virus (SFFV) proviral integration oncogene	protein_coding	MGI:98282	http://www.informatics.jax.org/marker/MGI:98282
ENSMUSG00000002129	chr11	4160350	4182541	4615.63	-0.0813903	0.0881435	-0.923384	0.540554	0.986246	Sf3a1	splicing factor 3a, subunit 1	protein_coding	MGI:1914715	http://www.informatics.jax.org/marker/MGI:1914715
ENSMUSG00000002147	chr10	127642986	127660957	5200.39	-0.109252	0.0981645	-1.11295	0.46075	0.971552	Stat6	signal transducer and activator of transcription 6	protein_coding	MGI:103034	http://www.informatics.jax.org/marker/MGI:103034
ENSMUSG00000002190	chr8	83389867	83428552	0.374681	-2.17811	3.49176	-0.623784	NA	NA	Clgn	calmegin	protein_coding	MGI:107472	http://www.informatics.jax.org/marker/MGI:107472
ENSMUSG00000002204	chr7	44572380	44586862	2.19702	0.492942	1.86234	0.26469	NA	NA	Napsa	napsin A aspartic peptidase	protein_coding	MGI:109365	http://www.informatics.jax.org/marker/MGI:109365
ENSMUSG00000002205	chr7	44748413	44777515	1282.03	0.21195	0.0834662	2.53935	0.0923823	0.542395	Vrk3	vaccinia related kinase 3	protein_coding	MGI:2182465	http://www.informatics.jax.org/marker/MGI:2182465
ENSMUSG00000002210	chr7	24399619	24422778	894.672	-0.24281	0.0954179	-2.5447	0.0916981	0.540112	Smg9	smg-9 homolog, nonsense mediated mRNA decay factor (C. elegans)	protein_coding	MGI:1919247	http://www.informatics.jax.org/marker/MGI:1919247
ENSMUSG00000002221	chr5	27740080	27791691	1893.65	-0.037583	0.0961453	-0.390898	0.795582	0.998905	Paxip1	PAX interacting (with transcription-activation domain) protein 1	protein_coding	MGI:1890430	http://www.informatics.jax.org/marker/MGI:1890430
ENSMUSG00000002222	chr6	71388634	71440637	4022.28	-0.409695	0.108892	-3.7624	0.0126475	0.146452	Rmnd5a	required for meiotic nuclear division 5 homolog A	protein_coding	MGI:1915727	http://www.informatics.jax.org/marker/MGI:1915727
ENSMUSG00000002227	chr3	104794836	104818563	1096.26	0.637004	0.104379	6.10279	5.24025e-05	0.00167899	Mov10	Moloney leukemia virus 10	protein_coding	MGI:97054	http://www.informatics.jax.org/marker/MGI:97054
ENSMUSG00000002228	chr3	104781056	104786018	111.677	0.307208	0.22217	1.38276	0.359441	0.922528	Ppm1j	protein phosphatase 1J	protein_coding	MGI:1919137	http://www.informatics.jax.org/marker/MGI:1919137
ENSMUSG00000002233	chr3	104788375	104794459	984.321	0.941884	0.182483	5.16148	0.0006244	0.0135312	Rhoc	ras homolog family member C	protein_coding	MGI:106028	http://www.informatics.jax.org/marker/MGI:106028
ENSMUSG00000002240	chr5	87825686	87846387	0	NA	NA	NA	NA	NA	Prr27	proline rich 27	protein_coding	MGI:1921029	http://www.informatics.jax.org/marker/MGI:1921029
ENSMUSG00000002249	chr17	28331671	28350817	5381.45	-0.224622	0.102413	-2.19329	0.146054	0.683601	Tead3	TEA domain family member 3	protein_coding	MGI:109241	http://www.informatics.jax.org/marker/MGI:109241
ENSMUSG00000002250	chr17	28232700	28301474	3390.71	-0.121189	0.103114	-1.17528	0.436025	0.961094	Ppard	peroxisome proliferator activator receptor delta	protein_coding	MGI:101884	http://www.informatics.jax.org/marker/MGI:101884
ENSMUSG00000002257	chr17	28207778	28228608	1291.65	0.310694	0.127095	2.44458	0.105199	0.580624	Def6	differentially expressed in FDCP 6	protein_coding	MGI:1346328	http://www.informatics.jax.org/marker/MGI:1346328
ENSMUSG00000002265	chr7	6703892	6730431	2302.44	-0.61168	0.598661	-1.02175	0.498301	0.98037	Peg3	paternally expressed 3	protein_coding	MGI:104748	http://www.informatics.jax.org/marker/MGI:104748
ENSMUSG00000002266	chr7	6671269	6696450	136.917	-1.3622	0.743347	-1.83253	0.224552	0.811901	Zim1	zinc finger, imprinted 1	protein_coding	MGI:1341879	http://www.informatics.jax.org/marker/MGI:1341879
ENSMUSG00000002274	chr17	25794571	25797136	42.9645	0.356735	0.683499	0.521925	0.729412	0.998905	Metrn	meteorin, glial cell differentiation regulator	protein_coding	MGI:1917333	http://www.informatics.jax.org/marker/MGI:1917333
ENSMUSG00000002279	chr17	25579174	25662826	724.701	-0.135215	0.120001	-1.12678	0.455197	0.968033	Lmf1	lipase maturation factor 1	protein_coding	MGI:1923733	http://www.informatics.jax.org/marker/MGI:1923733
ENSMUSG00000002280	chr17	25773776	25783332	447.109	0.0677892	0.130374	0.51996	0.730391	0.998905	Narfl	nuclear prelamin A recognition factor-like	protein_coding	MGI:1914813	http://www.informatics.jax.org/marker/MGI:1914813
ENSMUSG00000002289	chr17	33773750	33781575	288.092	-1.10707	0.184557	-5.99849	7.02258e-05	0.00215157	Angptl4	angiopoietin-like 4	protein_coding	MGI:1888999	http://www.informatics.jax.org/marker/MGI:1888999
ENSMUSG00000002297	chr5	8396973	8422716	333.356	-0.486425	0.156164	-3.11482	0.0389835	0.323012	Dbf4	DBF4 zinc finger	protein_coding	MGI:1351328	http://www.informatics.jax.org/marker/MGI:1351328
ENSMUSG00000002307	chr17	33909414	33915589	1045.87	0.525498	0.132596	3.96316	0.00862431	0.110133	Daxx	Fas death domain-associated protein	protein_coding	MGI:1197015	http://www.informatics.jax.org/marker/MGI:1197015
ENSMUSG00000002308	chr17	33843091	33849774	111.248	-0.0922495	0.333529	-0.276586	0.854556	0.998905	Cd320	CD320 antigen	protein_coding	MGI:1860083	http://www.informatics.jax.org/marker/MGI:1860083
ENSMUSG00000002319	chr14	55625400	55635957	548.598	-0.100843	0.107045	-0.942056	0.532397	0.985725	Ipo4	importin 4	protein_coding	MGI:1923001	http://www.informatics.jax.org/marker/MGI:1923001
ENSMUSG00000002320	chr14	55635965	55643806	694.757	0.093319	0.121043	0.770954	0.609384	0.997082	Tm9sf1	transmembrane 9 superfamily member 1	protein_coding	MGI:1921390	http://www.informatics.jax.org/marker/MGI:1921390
ENSMUSG00000002324	chr14	55618037	55625395	2.81729	-2.85784	1.53443	-1.86248	0.217067	0.801564	Rec8	REC8 meiotic recombination protein	protein_coding	MGI:1929645	http://www.informatics.jax.org/marker/MGI:1929645
ENSMUSG00000002325	chr14	55603571	55610030	2187.13	2.16949	0.127246	17.0495	2.22045e-16	3.85673e-14	Irf9	interferon regulatory factor 9	protein_coding	MGI:107587	http://www.informatics.jax.org/marker/MGI:107587
ENSMUSG00000002326	chr14	55671941	55679200	272.24	0.232211	0.205993	1.12728	0.454999	0.967947	Gmpr2	guanosine monophosphate reductase 2	protein_coding	MGI:1917903	http://www.informatics.jax.org/marker/MGI:1917903
ENSMUSG00000002329	chr14	55657879	55660508	655.74	0.0805269	0.125482	0.641742	0.670606	0.998905	Mdp1	magnesium-dependent phosphatase 1	protein_coding	MGI:1915131	http://www.informatics.jax.org/marker/MGI:1915131
ENSMUSG00000002332	chr14	55739020	55745690	1185.19	0.0767821	0.100871	0.761188	0.613924	0.998003	Dhrs1	dehydrogenase/reductase (SDR family) member 1	protein_coding	MGI:1196314	http://www.informatics.jax.org/marker/MGI:1196314
ENSMUSG00000002341	chr8	70093085	70120873	0.631884	-2.92553	3.44837	-0.848381	NA	NA	Ncan	neurocan	protein_coding	MGI:104694	http://www.informatics.jax.org/marker/MGI:104694
ENSMUSG00000002342	chr8	70172356	70183681	696.743	0.0544615	0.131718	0.413471	0.784062	0.998905	Tmem161a	transmembrane protein 161A	protein_coding	MGI:2384577	http://www.informatics.jax.org/marker/MGI:2384577
ENSMUSG00000002343	chr8	70220172	70234466	171.811	-0.0756056	0.215206	-0.351317	0.815888	0.998905	Armc6	armadillo repeat containing 6	protein_coding	MGI:1924063	http://www.informatics.jax.org/marker/MGI:1924063
ENSMUSG00000002345	chr8	70139499	70147319	638.115	-0.690145	0.145821	-4.73284	0.00170859	0.0310543	Borcs8	BLOC-1 related complex subunit 8	protein_coding	MGI:1919618	http://www.informatics.jax.org/marker/MGI:1919618
ENSMUSG00000002346	chr8	70184340	70212305	790.864	0.634684	0.103079	6.15724	4.48943e-05	0.00145456	Slc25a42	solute carrier family 25, member 42	protein_coding	MGI:1920345	http://www.informatics.jax.org/marker/MGI:1920345
ENSMUSG00000002365	chr17	5841329	5931954	2051.09	-0.0163961	0.0954923	-0.1717	0.9094	0.998905	Snx9	sorting nexin 9	protein_coding	MGI:1913866	http://www.informatics.jax.org/marker/MGI:1913866
ENSMUSG00000002372	chr17	56673294	56711764	1681.51	-0.091348	0.094572	-0.96591	0.522069	0.984321	Ranbp3	RAN binding protein 3	protein_coding	MGI:1919060	http://www.informatics.jax.org/marker/MGI:1919060
ENSMUSG00000002379	chr17	56717767	56722141	977.219	0.28578	0.159045	1.79685	0.233706	0.819695	Ndufa11	NADH:ubiquinone oxidoreductase subunit A11	protein_coding	MGI:1917125	http://www.informatics.jax.org/marker/MGI:1917125
ENSMUSG00000002384	chr4	123105165	123132099	9.35261	-0.0722739	1.05888	-0.0682553	0.963919	0.998905	Bmp8b	bone morphogenetic protein 8b	protein_coding	MGI:107335	http://www.informatics.jax.org/marker/MGI:107335
ENSMUSG00000002393	chr8	71374123	71381960	1636.64	0.0383623	0.135871	0.282343	0.851564	0.998905	Nr2f6	nuclear receptor subfamily 2, group F, member 6	protein_coding	MGI:1352453	http://www.informatics.jax.org/marker/MGI:1352453
ENSMUSG00000002395	chr8	71366848	71369732	2040.46	0.405586	0.0987329	4.10792	0.00647829	0.0891334	Use1	unconventional SNARE in the ER 1 homolog (S. cerevisiae)	protein_coding	MGI:1914273	http://www.informatics.jax.org/marker/MGI:1914273
ENSMUSG00000002396	chr8	71371298	71379361	395.464	0.4528	0.148671	3.04566	0.0435373	0.3454	Ocel1	occludin/ELL domain containing 1	protein_coding	MGI:1924340	http://www.informatics.jax.org/marker/MGI:1924340
ENSMUSG00000002409	chr7	28179469	28187294	1455.41	-0.152106	0.140037	-1.08618	0.471606	0.974613	Dyrk1b	dual-specificity tyrosine-(Y)-phosphorylation regulated kinase 1b	protein_coding	MGI:1330302	http://www.informatics.jax.org/marker/MGI:1330302
ENSMUSG00000002413	chr6	39603237	39725463	6793.61	-0.16401	0.122337	-1.34065	0.374262	0.929731	Braf	Braf transforming gene	protein_coding	MGI:88190	http://www.informatics.jax.org/marker/MGI:88190
ENSMUSG00000002416	chr6	39592574	39603382	518.742	0.356126	0.127757	2.78754	0.0646822	0.441947	Ndufb2	NADH:ubiquinone oxidoreductase subunit B2	protein_coding	MGI:1915448	http://www.informatics.jax.org/marker/MGI:1915448
ENSMUSG00000002428	chr3	20057811	20118490	1311.18	-0.125475	0.0833197	-1.50595	0.318245	0.896698	Hltf	helicase-like transcription factor	protein_coding	MGI:1196437	http://www.informatics.jax.org/marker/MGI:1196437
ENSMUSG00000002455	chr2	181591868	181655660	2853.31	-0.0275873	0.104111	-0.264979	0.860596	0.998905	Prpf6	pre-mRNA splicing factor 6	protein_coding	MGI:1922946	http://www.informatics.jax.org/marker/MGI:1922946
ENSMUSG00000002458	chr2	181688419	181693977	184.487	0.594267	0.314647	1.88868	0.21067	0.794461	Rgs19	regulator of G-protein signaling 19	protein_coding	MGI:1915153	http://www.informatics.jax.org/marker/MGI:1915153
ENSMUSG00000002459	chr1	4909576	5070285	592.876	-0.542374	0.147761	-3.67061	0.0149863	0.164961	Rgs20	regulator of G-protein signaling 20	protein_coding	MGI:1929866	http://www.informatics.jax.org/marker/MGI:1929866
ENSMUSG00000002475	chr18	10644411	10706771	7.72618	-0.380769	1.14009	-0.33398	0.824823	0.998905	Abhd3	abhydrolase domain containing 3	protein_coding	MGI:2147183	http://www.informatics.jax.org/marker/MGI:2147183
ENSMUSG00000002477	chr18	10617796	10628230	1334.68	0.465577	0.142433	3.26875	0.0302825	0.272625	Snrpd1	small nuclear ribonucleoprotein D1	protein_coding	MGI:98344	http://www.informatics.jax.org/marker/MGI:98344
ENSMUSG00000002486	chr5	114707760	114722327	1149.42	0.319506	0.124336	2.5697	0.0885538	0.527112	Tchp	trichoplein, keratin filament binding	protein_coding	MGI:1925082	http://www.informatics.jax.org/marker/MGI:1925082
ENSMUSG00000002489	chr16	89787111	90143769	11377.8	-0.327961	0.123031	-2.66568	0.07728	0.487106	Tiam1	T cell lymphoma invasion and metastasis 1	protein_coding	MGI:103306	http://www.informatics.jax.org/marker/MGI:103306
ENSMUSG00000002496	chr17	24595816	24632630	4314.2	-0.280515	0.0659264	-4.25498	0.00480237	0.0716201	Tsc2	tuberous sclerosis 2	protein_coding	MGI:102548	http://www.informatics.jax.org/marker/MGI:102548
ENSMUSG00000002500	chr17	24727820	24736143	0.127356	-0.970291	3.53381	-0.274574	NA	NA	Rpl3l	ribosomal protein L3-like	protein_coding	MGI:1913461	http://www.informatics.jax.org/marker/MGI:1913461
ENSMUSG00000002504	chr17	24639282	24650305	286.97	0.555297	0.296909	1.87026	0.215153	0.798689	Slc9a3r2	solute carrier family 9 (sodium/hydrogen exchanger), member 3 regulator 2	protein_coding	MGI:1890662	http://www.informatics.jax.org/marker/MGI:1890662
ENSMUSG00000002524	chr15	76070182	76080924	3611.9	0.101484	0.0773081	1.31272	0.384295	0.936545	Puf60	poly-U binding splicing factor 60	protein_coding	MGI:1915209	http://www.informatics.jax.org/marker/MGI:1915209
ENSMUSG00000002546	chr2	32287384	32307921	6459.89	-0.180646	0.096513	-1.87173	0.214793	0.798404	Golga2	golgi autoantigen, golgin subfamily a, 2	protein_coding	MGI:2139395	http://www.informatics.jax.org/marker/MGI:2139395
ENSMUSG00000002550	chr2	32255002	32260159	305.659	0.21745	0.14764	1.47284	0.328999	0.90112	Uck1	uridine-cytidine kinase 1	protein_coding	MGI:98904	http://www.informatics.jax.org/marker/MGI:98904
ENSMUSG00000002565	chr12	40059769	40134228	4945.42	-0.632954	0.120082	-5.27103	0.000476928	0.010827	Scin	scinderin	protein_coding	MGI:1306794	http://www.informatics.jax.org/marker/MGI:1306794
ENSMUSG00000002578	chr10	128630843	128645991	281.263	-0.0354764	0.326299	-0.108724	0.942557	0.998905	Ikzf4	IKAROS family zinc finger 4	protein_coding	MGI:1343139	http://www.informatics.jax.org/marker/MGI:1343139
ENSMUSG00000002580	chr11	98437708	98438991	986.031	0.227428	0.14749	1.54199	0.306799	0.8873	Mien1	migration and invasion enhancer 1	protein_coding	MGI:1913678	http://www.informatics.jax.org/marker/MGI:1913678
ENSMUSG00000002588	chr6	5168090	5193946	0.321417	1.70411	3.48977	0.488316	NA	NA	Pon1	paraoxonase 1	protein_coding	MGI:103295	http://www.informatics.jax.org/marker/MGI:103295
ENSMUSG00000002602	chr7	25757273	25788705	2486.84	0.403458	0.229533	1.75773	0.244042	0.830203	Axl	AXL receptor tyrosine kinase	protein_coding	MGI:1347244	http://www.informatics.jax.org/marker/MGI:1347244
ENSMUSG00000002603	chr7	25687002	25705077	2685.19	0.829786	0.122377	6.7806	6.99421e-06	0.000283936	Tgfb1	transforming growth factor, beta 1	protein_coding	MGI:98725	http://www.informatics.jax.org/marker/MGI:98725
ENSMUSG00000002608	chr7	25711106	25719088	2719.66	0.0375903	0.0720228	0.521922	0.729414	0.998905	Ccdc97	coiled-coil domain containing 97	protein_coding	MGI:1196455	http://www.informatics.jax.org/marker/MGI:1196455
ENSMUSG00000002617	chr17	23173869	23193252	157.242	-0.192403	0.257422	-0.747425	0.620347	0.998905	Zfp40	zinc finger protein 40	protein_coding	MGI:99185	http://www.informatics.jax.org/marker/MGI:99185
ENSMUSG00000002625	chr17	32321425	32350581	1763.53	0.115154	0.119802	0.961197	0.524101	0.984321	Akap8l	A kinase (PRKA) anchor protein 8-like	protein_coding	MGI:1860606	http://www.informatics.jax.org/marker/MGI:1860606
ENSMUSG00000002633	chr5	28456815	28467256	0	NA	NA	NA	NA	NA	Shh	sonic hedgehog	protein_coding	MGI:98297	http://www.informatics.jax.org/marker/MGI:98297
ENSMUSG00000002635	chr7	34184499	34196661	247.029	0.040429	0.183374	0.220473	0.883827	0.998905	Pdcd2l	programmed cell death 2-like	protein_coding	MGI:1915329	http://www.informatics.jax.org/marker/MGI:1915329
ENSMUSG00000002658	chr17	57003405	57011288	2974.63	0.102643	0.0848461	1.20976	0.422685	0.956767	Gtf2f1	general transcription factor IIF, polypeptide 1	protein_coding	MGI:1923848	http://www.informatics.jax.org/marker/MGI:1923848
ENSMUSG00000002660	chr17	56990305	56996188	964.935	0.287796	0.109642	2.62487	0.0819225	0.504095	Clpp	caseinolytic mitochondrial matrix peptidase proteolytic subunit	protein_coding	MGI:1858213	http://www.informatics.jax.org/marker/MGI:1858213
ENSMUSG00000002661	chr17	56997339	56999322	445.037	0.130108	0.133157	0.977098	0.51726	0.983779	Alkbh7	alkB homolog 7	protein_coding	MGI:1913650	http://www.informatics.jax.org/marker/MGI:1913650
ENSMUSG00000002664	chr17	56999457	57000018	0.382067	-2.20279	3.48995	-0.631181	NA	NA	Pspn	persephin	protein_coding	MGI:1201684	http://www.informatics.jax.org/marker/MGI:1201684
ENSMUSG00000002668	chr17	57065905	57078514	11.6774	1.65525	0.911267	1.81643	0.228649	0.814022	Dennd1c	DENN/MADD domain containing 1C	protein_coding	MGI:1918035	http://www.informatics.jax.org/marker/MGI:1918035
ENSMUSG00000002679	chr12	81573557	81595008	228.345	-0.0738093	0.162203	-0.455044	0.762971	0.998905	Med6	mediator complex subunit 6	protein_coding	MGI:1917042	http://www.informatics.jax.org/marker/MGI:1917042
ENSMUSG00000002688	chr12	50341231	50649098	20.9941	0.43877	0.739116	0.593641	0.693996	0.998905	Prkd1	protein kinase D1	protein_coding	MGI:99879	http://www.informatics.jax.org/marker/MGI:99879
ENSMUSG00000002699	chr11	34046920	34092295	18.3753	-0.21262	0.796023	-0.267103	0.85949	0.998905	Lcp2	lymphocyte cytosolic protein 2	protein_coding	MGI:1321402	http://www.informatics.jax.org/marker/MGI:1321402
ENSMUSG00000002718	chr2	166906040	166946389	1414.14	0.0642279	0.113437	0.566199	0.707474	0.998905	Cse1l	chromosome segregation 1-like (S. cerevisiae)	protein_coding	MGI:1339951	http://www.informatics.jax.org/marker/MGI:1339951
ENSMUSG00000002728	chr2	145902099	145916425	655.704	-0.202675	0.148829	-1.3618	0.366773	0.926583	Naa20	N(alpha)-acetyltransferase 20, NatB catalytic subunit	protein_coding	MGI:1915127	http://www.informatics.jax.org/marker/MGI:1915127
ENSMUSG00000002731	chr2	76629898	76648015	557.689	-0.156552	0.12033	-1.30102	0.388546	0.938439	Prkra	protein kinase, interferon inducible double stranded RNA dependent activator	protein_coding	MGI:1344375	http://www.informatics.jax.org/marker/MGI:1344375
ENSMUSG00000002732	chr2	76663044	76673116	116.058	0.349341	0.851905	0.41007	0.785795	0.998905	Fkbp7	FK506 binding protein 7	protein_coding	MGI:1336879	http://www.informatics.jax.org/marker/MGI:1336879
ENSMUSG00000002733	chr2	76675281	76696828	398.339	0.0682988	0.132484	0.515526	0.732602	0.998905	Plekha3	pleckstrin homology domain-containing, family A (phosphoinositide binding specific) member 3	protein_coding	MGI:1932515	http://www.informatics.jax.org/marker/MGI:1932515
ENSMUSG00000002741	chr11	5955693	5967780	2156.68	-0.253121	0.0839369	-3.01561	0.0456507	0.355598	Ykt6	YKT6 v-SNARE homolog (S. cerevisiae)	protein_coding	MGI:1927550	http://www.informatics.jax.org/marker/MGI:1927550
ENSMUSG00000002748	chr5	135187264	135246129	6640.04	0.017362	0.096002	0.18085	0.904595	0.998905	Baz1b	bromodomain adjacent to zinc finger domain, 1B	protein_coding	MGI:1353499	http://www.informatics.jax.org/marker/MGI:1353499
ENSMUSG00000002763	chr17	46711463	46725541	1039.27	-0.0907135	0.132832	-0.68292	0.650831	0.998905	Pex6	peroxisomal biogenesis factor 6	protein_coding	MGI:2385054	http://www.informatics.jax.org/marker/MGI:2385054
ENSMUSG00000002767	chr17	46646229	46650139	388.094	0.317258	0.158239	2.00493	0.183923	0.749932	Mrpl2	mitochondrial ribosomal protein L2	protein_coding	MGI:1351622	http://www.informatics.jax.org/marker/MGI:1351622
ENSMUSG00000002768	chr17	46678793	46683111	1614.63	0.177995	0.0911765	1.9522	0.195725	0.770655	Mea1	male enhanced antigen 1	protein_coding	MGI:96957	http://www.informatics.jax.org/marker/MGI:96957
ENSMUSG00000002769	chr17	46725664	46729168	41.9654	-0.125792	0.564122	-0.222987	0.882512	0.998905	Gnmt	glycine N-methyltransferase	protein_coding	MGI:1202304	http://www.informatics.jax.org/marker/MGI:1202304
ENSMUSG00000002771	chr7	45831883	45878378	114.767	0.216019	0.355676	0.607347	0.6873	0.998905	Grin2d	glutamate receptor, ionotropic, NMDA2D (epsilon 4)	protein_coding	MGI:95823	http://www.informatics.jax.org/marker/MGI:95823
ENSMUSG00000002778	chr7	45872772	45883732	3686.01	0.565519	0.0872514	6.48149	1.74201e-05	0.000641821	Kdelr1	KDEL (Lys-Asp-Glu-Leu) endoplasmic reticulum protein retention receptor 1	protein_coding	MGI:1915387	http://www.informatics.jax.org/marker/MGI:1915387
ENSMUSG00000002781	chr7	45896941	45917413	435.759	0.126308	0.129248	0.977255	0.517192	0.983779	Tmem143	transmembrane protein 143	protein_coding	MGI:1917459	http://www.informatics.jax.org/marker/MGI:1917459
ENSMUSG00000002791	chr17	32076083	32107350	0.889076	-0.593347	2.66555	-0.222599	NA	NA	Pdxk-ps	pyridoxal (pyridoxine, vitamin B6) kinase, pseudogene	transcribed_unprocessed_pseudogene	MGI:1933201	http://www.informatics.jax.org/marker/MGI:1933201
ENSMUSG00000002797	chr6	54982580	54992950	315.521	0.0826574	0.180657	0.457538	0.761711	0.998905	Ggct	gamma-glutamyl cyclotransferase	protein_coding	MGI:95700	http://www.informatics.jax.org/marker/MGI:95700
ENSMUSG00000002799	chr12	112907819	112929776	5440.76	-0.212986	0.137949	-1.54395	0.306187	0.887078	Jag2	jagged 2	protein_coding	MGI:1098270	http://www.informatics.jax.org/marker/MGI:1098270
ENSMUSG00000002803	chr12	112976482	112978945	454.678	0.0228564	0.168042	0.136016	0.928172	0.998905	Btbd6	BTB (POZ) domain containing 6	protein_coding	MGI:3026623	http://www.informatics.jax.org/marker/MGI:3026623
ENSMUSG00000002804	chr12	112934291	112942124	401.054	0.494211	0.155175	3.18487	0.0347909	0.299554	Nudt14	nudix (nucleoside diphosphate linked moiety X)-type motif 14	protein_coding	MGI:1913424	http://www.informatics.jax.org/marker/MGI:1913424
ENSMUSG00000002808	chr13	19591706	19619927	26.223	1.59489	0.961236	1.6592	0.271488	0.856039	Epdr1	ependymin related protein 1 (zebrafish)	protein_coding	MGI:2145369	http://www.informatics.jax.org/marker/MGI:2145369
ENSMUSG00000002812	chr11	60714123	60727263	7992.47	-0.0952086	0.0802722	-1.18607	0.431825	0.960333	Flii	flightless I actin binding protein	protein_coding	MGI:1342286	http://www.informatics.jax.org/marker/MGI:1342286
ENSMUSG00000002814	chr11	60740058	60777365	640.801	0.0841164	0.113379	0.741902	0.622933	0.998905	Top3a	topoisomerase (DNA) III alpha	protein_coding	MGI:1197527	http://www.informatics.jax.org/marker/MGI:1197527
ENSMUSG00000002820	chr9	21265293	21277772	1811.96	0.00541729	0.132185	0.0409826	0.978331	0.998905	Atg4d	autophagy related 4D, cysteine peptidase	protein_coding	MGI:2444308	http://www.informatics.jax.org/marker/MGI:2444308
ENSMUSG00000002825	chr9	21411837	21420274	145.089	0.0533897	0.194242	0.274861	0.855453	0.998905	Qtrt1	queuine tRNA-ribosyltransferase catalytic subunit 1	protein_coding	MGI:1931441	http://www.informatics.jax.org/marker/MGI:1931441
ENSMUSG00000002831	chr17	56100591	56109803	68.7901	1.77855	1.29979	1.36834	0.364475	0.925412	Plin4	perilipin 4	protein_coding	MGI:1929709	http://www.informatics.jax.org/marker/MGI:1929709
ENSMUSG00000002833	chr17	56079634	56100607	2750.21	0.0143671	0.139721	0.102827	0.945667	0.998905	Hdgfl2	HDGF like 2	protein_coding	MGI:1194492	http://www.informatics.jax.org/marker/MGI:1194492
ENSMUSG00000002835	chr17	56040439	56072289	966.097	0.213643	0.138796	1.53926	0.307658	0.887505	Chaf1a	chromatin assembly factor 1, subunit A (p150)	protein_coding	MGI:1351331	http://www.informatics.jax.org/marker/MGI:1351331
ENSMUSG00000002844	chr16	38444030	38452703	901.353	-0.0688156	0.0986719	-0.697418	0.643926	0.998905	Adprh	ADP-ribosylarginine hydrolase	protein_coding	MGI:1098234	http://www.informatics.jax.org/marker/MGI:1098234
ENSMUSG00000002845	chr16	38558698	38592162	871.488	-0.131281	0.162568	-0.80755	0.592507	0.995406	Tmem39a	transmembrane protein 39a	protein_coding	MGI:1915096	http://www.informatics.jax.org/marker/MGI:1915096
ENSMUSG00000002846	chr16	38498347	38522663	609.061	0.0606096	0.11589	0.522991	0.728881	0.998905	Timmdc1	translocase of inner mitochondrial membrane domain containing 1	protein_coding	MGI:1922139	http://www.informatics.jax.org/marker/MGI:1922139
ENSMUSG00000002847	chr16	38396117	38433145	1.65841	-0.613678	2.3033	-0.266435	NA	NA	Pla1a	phospholipase A1 member A	protein_coding	MGI:1934677	http://www.informatics.jax.org/marker/MGI:1934677
ENSMUSG00000002870	chr6	88883474	88898780	1056.58	0.41754	0.143834	2.90294	0.0543631	0.395412	Mcm2	minichromosome maintenance complex component 2	protein_coding	MGI:105380	http://www.informatics.jax.org/marker/MGI:105380
ENSMUSG00000002871	chr6	88902251	88912238	596.173	0.019682	0.144416	0.136287	0.928029	0.998905	Tpra1	transmembrane protein, adipocyte asscociated 1	protein_coding	MGI:1345190	http://www.informatics.jax.org/marker/MGI:1345190
ENSMUSG00000002881	chr1	52457294	52500679	4002.63	0.0383491	0.108551	0.353281	0.814878	0.998905	Nab1	Ngfi-A binding protein 1	protein_coding	MGI:107564	http://www.informatics.jax.org/marker/MGI:107564
ENSMUSG00000002885	chr8	83723251	83741326	617.91	-0.00799759	0.768383	-0.0104083	0.994496	0.999613	Adgre5	adhesion G protein-coupled receptor E5	protein_coding	MGI:1347095	http://www.informatics.jax.org/marker/MGI:1347095
ENSMUSG00000002897	chr6	120463247	120487559	619.817	0.13933	0.146769	0.949316	0.529243	0.985414	Il17ra	interleukin 17 receptor A	protein_coding	MGI:107399	http://www.informatics.jax.org/marker/MGI:107399
ENSMUSG00000002900	chr12	31265234	31329644	9556.87	-0.182159	0.136975	-1.32987	0.378113	0.931886	Lamb1	laminin B1	protein_coding	MGI:96743	http://www.informatics.jax.org/marker/MGI:96743
ENSMUSG00000002908	chr8	70842049	70863258	45.3555	0.500976	0.425639	1.177	0.435356	0.960919	Kcnn1	potassium intermediate/small conductance calcium-activated channel, subfamily N, member 1	protein_coding	MGI:1933993	http://www.informatics.jax.org/marker/MGI:1933993
ENSMUSG00000002910	chr8	70835129	70839720	343.624	-0.293035	0.176277	-1.66235	0.27058	0.85485	Arrdc2	arrestin domain containing 2	protein_coding	MGI:1918057	http://www.informatics.jax.org/marker/MGI:1918057
ENSMUSG00000002930	chr6	56017497	56032689	0.529236	-2.66533	3.46107	-0.770089	NA	NA	Ppp1r17	protein phosphatase 1, regulatory subunit 17	protein_coding	MGI:1333876	http://www.informatics.jax.org/marker/MGI:1333876
ENSMUSG00000002944	chr5	17781690	17888801	7.76649	-1.0133	1.28095	-0.791052	0.600089	0.996489	Cd36	CD36 molecule	protein_coding	MGI:107899	http://www.informatics.jax.org/marker/MGI:107899
ENSMUSG00000002948	chr8	4238740	4247897	1645.36	0.148024	0.104352	1.41851	0.347155	0.91423	Map2k7	mitogen-activated protein kinase kinase 7	protein_coding	MGI:1346871	http://www.informatics.jax.org/marker/MGI:1346871
ENSMUSG00000002949	chr8	4259731	4275913	1129.24	-0.0827335	0.101001	-0.819134	0.58721	0.995406	Timm44	translocase of inner mitochondrial membrane 44	protein_coding	MGI:1343262	http://www.informatics.jax.org/marker/MGI:1343262
ENSMUSG00000002957	chr7	141562173	141633011	3321.72	-0.1671	0.079682	-2.09708	0.164575	0.718134	Ap2a2	adaptor-related protein complex 2, alpha 2 subunit	protein_coding	MGI:101920	http://www.informatics.jax.org/marker/MGI:101920
ENSMUSG00000002963	chr7	44857139	44862992	726.966	-0.121045	0.113336	-1.06801	0.479051	0.975402	Pnkp	polynucleotide kinase 3'- phosphatase	protein_coding	MGI:1891698	http://www.informatics.jax.org/marker/MGI:1891698
ENSMUSG00000002968	chr7	44876765	44892712	3210.73	0.00372859	0.0949575	0.0392659	0.979239	0.998905	Med25	mediator complex subunit 25	protein_coding	MGI:1922863	http://www.informatics.jax.org/marker/MGI:1922863
ENSMUSG00000002980	chr7	19756131	19771016	3915.32	-0.51394	0.0959665	-5.35542	0.000386226	0.00909501	Bcam	basal cell adhesion molecule	protein_coding	MGI:1929940	http://www.informatics.jax.org/marker/MGI:1929940
ENSMUSG00000002981	chr7	19631571	19665033	4454.45	-0.102716	0.0788376	-1.30288	0.387868	0.938182	Clptm1	cleft lip and palate associated transmembrane protein 1	protein_coding	MGI:1927155	http://www.informatics.jax.org/marker/MGI:1927155
ENSMUSG00000002983	chr7	19606217	19629438	247.936	0.406273	0.172124	2.36035	0.11774	0.617475	Relb	avian reticuloendotheliosis viral (v-rel) oncogene related B	protein_coding	MGI:103289	http://www.informatics.jax.org/marker/MGI:103289
ENSMUSG00000002984	chr7	19701313	19715438	1701.21	0.185657	0.151263	1.22738	0.415961	0.955085	Tomm40	translocase of outer mitochondrial membrane 40	protein_coding	MGI:1858259	http://www.informatics.jax.org/marker/MGI:1858259
ENSMUSG00000002985	chr7	19696109	19699188	14289.5	0.235922	0.656588	0.359315	0.811775	0.998905	Apoe	apolipoprotein E	protein_coding	MGI:88057	http://www.informatics.jax.org/marker/MGI:88057
ENSMUSG00000002992	chr7	19671579	19677941	0	NA	NA	NA	NA	NA	Apoc2	apolipoprotein C-II	protein_coding	MGI:88054	http://www.informatics.jax.org/marker/MGI:88054
ENSMUSG00000002996	chr12	31926254	31950535	2978.94	-0.14393	0.115386	-1.24738	0.408406	0.951163	Hbp1	high mobility group box transcription factor 1	protein_coding	MGI:894659	http://www.informatics.jax.org/marker/MGI:894659
ENSMUSG00000002997	chr12	31958476	32061296	1049.98	0.0808252	0.130906	0.617429	0.682391	0.998905	Prkar2b	protein kinase, cAMP dependent regulatory, type II beta	protein_coding	MGI:97760	http://www.informatics.jax.org/marker/MGI:97760
ENSMUSG00000003031	chr6	134920401	134925513	6222.1	-0.593569	0.135431	-4.38281	0.00367578	0.0581604	Cdkn1b	cyclin-dependent kinase inhibitor 1B	protein_coding	MGI:104565	http://www.informatics.jax.org/marker/MGI:104565
ENSMUSG00000003032	chr4	55527143	55532466	58160.9	-0.324487	0.0854194	-3.79876	0.0118145	0.139248	Klf4	Kruppel-like factor 4 (gut)	protein_coding	MGI:1342287	http://www.informatics.jax.org/marker/MGI:1342287
ENSMUSG00000003033	chr8	72240018	72257385	1018.74	0.608769	0.122968	4.95061	0.00103428	0.0205795	Ap1m1	adaptor-related protein complex AP-1, mu subunit 1	protein_coding	MGI:102776	http://www.informatics.jax.org/marker/MGI:102776
ENSMUSG00000003037	chr8	72161200	72183904	2141.97	-0.151586	0.1088	-1.39325	0.355807	0.920426	Rab8a	RAB8A, member RAS oncogene family	protein_coding	MGI:96960	http://www.informatics.jax.org/marker/MGI:96960
ENSMUSG00000003038	chr4	133964738	133968650	415.584	-0.74337	0.176692	-4.20715	0.00529849	0.0765481	Hmgn2	high mobility group nucleosomal binding domain 2	protein_coding	MGI:96136	http://www.informatics.jax.org/marker/MGI:96136
ENSMUSG00000003039	chr8	72219730	72224418	2817.09	0.377728	0.122403	3.08595	0.040833	0.332444	Fam32a	family with sequence similarity 32, member A	protein_coding	MGI:1915172	http://www.informatics.jax.org/marker/MGI:1915172
ENSMUSG00000003051	chr1	135253575	135258568	22700.5	-0.257438	0.123145	-2.09053	0.165897	0.721188	Elf3	E74-like factor 3	protein_coding	MGI:1101781	http://www.informatics.jax.org/marker/MGI:1101781
ENSMUSG00000003053	chr19	39269405	39330713	0	NA	NA	NA	NA	NA	Cyp2c29	cytochrome P450, family 2, subfamily c, polypeptide 29	protein_coding	MGI:103238	http://www.informatics.jax.org/marker/MGI:103238
ENSMUSG00000003062	chr13	19357676	19395795	177.194	0.536908	0.193122	2.78015	0.0653943	0.444484	Stard3nl	STARD3 N-terminal like	protein_coding	MGI:1923455	http://www.informatics.jax.org/marker/MGI:1923455
ENSMUSG00000003068	chr10	80115803	80130682	3187.39	-0.174438	0.0946913	-1.84217	0.222122	0.80838	Stk11	serine/threonine kinase 11	protein_coding	MGI:1341870	http://www.informatics.jax.org/marker/MGI:1341870
ENSMUSG00000003070	chr10	80179482	80190010	28.2698	-0.0564543	0.410268	-0.137604	0.927336	0.998905	Efna2	ephrin A2	protein_coding	MGI:102707	http://www.informatics.jax.org/marker/MGI:102707
ENSMUSG00000003072	chr10	80138632	80145818	6646.73	0.255251	0.0863108	2.95735	0.0499966	0.376458	Atp5d	ATP synthase, H+ transporting, mitochondrial F1 complex, delta subunit	protein_coding	MGI:1913293	http://www.informatics.jax.org/marker/MGI:1913293
ENSMUSG00000003099	chr7	17004640	17027924	1883.05	0.59685	0.0867041	6.88376	5.06118e-06	0.000215319	Ppp5c	protein phosphatase 5, catalytic subunit	protein_coding	MGI:102666	http://www.informatics.jax.org/marker/MGI:102666
ENSMUSG00000003119	chr11	98203059	98278504	5185.92	-0.127435	0.0778347	-1.63725	0.277881	0.861995	Cdk12	cyclin-dependent kinase 12	protein_coding	MGI:1098802	http://www.informatics.jax.org/marker/MGI:1098802
ENSMUSG00000003123	chr7	25379527	25398710	1791.21	0.250782	0.120841	2.07531	0.169002	0.725943	Lipe	lipase, hormone sensitive	protein_coding	MGI:96790	http://www.informatics.jax.org/marker/MGI:96790
ENSMUSG00000003131	chr9	45962859	46012690	3513.69	0.0533069	0.0790484	0.674358	0.654923	0.998905	Pafah1b2	platelet-activating factor acetylhydrolase, isoform 1b, subunit 2	protein_coding	MGI:108415	http://www.informatics.jax.org/marker/MGI:108415
ENSMUSG00000003134	chr1	39371492	39478755	1841.33	0.0668381	0.116085	0.57577	0.702763	0.998905	Tbc1d8	TBC1 domain family, member 8	protein_coding	MGI:1927225	http://www.informatics.jax.org/marker/MGI:1927225
ENSMUSG00000003135	chr1	39534992	39546889	1045.96	-0.0828589	0.110794	-0.747863	0.620142	0.998905	Cnot11	CCR4-NOT transcription complex, subunit 11	protein_coding	MGI:106580	http://www.informatics.jax.org/marker/MGI:106580
ENSMUSG00000003153	chr6	122727809	122801640	33.623	0.872513	0.506856	1.72142	0.253921	0.838215	Slc2a3	solute carrier family 2 (facilitated glucose transporter), member 3	protein_coding	MGI:95757	http://www.informatics.jax.org/marker/MGI:95757
ENSMUSG00000003154	chr6	122819914	122845366	2959.46	-0.204211	0.08425	-2.42387	0.10818	0.588428	Foxj2	forkhead box J2	protein_coding	MGI:1926805	http://www.informatics.jax.org/marker/MGI:1926805
ENSMUSG00000003161	chr5	8046078	8069379	3830.1	-0.0890138	0.0998089	-0.891842	0.554473	0.990046	Sri	sorcin	protein_coding	MGI:98419	http://www.informatics.jax.org/marker/MGI:98419
ENSMUSG00000003166	chr16	17839482	17898562	1273	-0.0728149	0.0906018	-0.803681	0.594281	0.995406	Dgcr2	DiGeorge syndrome critical region gene 2	protein_coding	MGI:892866	http://www.informatics.jax.org/marker/MGI:892866
ENSMUSG00000003184	chr7	44997648	45002848	2275.81	-0.283685	0.0992854	-2.85727	0.0582696	0.412661	Irf3	interferon regulatory factor 3	protein_coding	MGI:1859179	http://www.informatics.jax.org/marker/MGI:1859179
ENSMUSG00000003190	chr7	44991222	44998712	441.644	-0.274747	0.151263	-1.81636	0.228668	0.814022	Bcl2l12	BCL2-like 12 (proline rich)	protein_coding	MGI:1922986	http://www.informatics.jax.org/marker/MGI:1922986
ENSMUSG00000003198	chr17	55892093	55898928	103.678	-0.0281157	0.252549	-0.111327	0.941183	0.998905	Zfp959	zinc finger protein 959	protein_coding	MGI:2385058	http://www.informatics.jax.org/marker/MGI:2385058
ENSMUSG00000003199	chr17	56005711	56016790	1119.06	-0.223731	0.100423	-2.22789	0.139799	0.670994	Mpnd	MPN domain containing	protein_coding	MGI:1915297	http://www.informatics.jax.org/marker/MGI:1915297
ENSMUSG00000003200	chr17	56016750	56036635	1679.95	-0.313169	0.0941634	-3.3258	0.0275114	0.255751	Sh3gl1	SH3-domain GRB2-like 1	protein_coding	MGI:700010	http://www.informatics.jax.org/marker/MGI:700010
ENSMUSG00000003206	chr17	55952640	55957022	5.07661	1.46313	1.02103	1.433	0.342253	0.910163	Ebi3	Epstein-Barr virus induced gene 3	protein_coding	MGI:1354171	http://www.informatics.jax.org/marker/MGI:1354171
ENSMUSG00000003208	chr17	55959099	55968285	409.587	0.170954	0.143362	1.19246	0.429347	0.958779	Yju2	YJU2 splicing factor	protein_coding	MGI:1920136	http://www.informatics.jax.org/marker/MGI:1920136
ENSMUSG00000003226	chr10	58446920	58494356	6622.17	-0.119643	0.0780185	-1.53352	0.309464	0.889035	Ranbp2	RAN binding protein 2	protein_coding	MGI:894323	http://www.informatics.jax.org/marker/MGI:894323
ENSMUSG00000003227	chr10	58600789	58675654	120.44	1.27281	0.37294	3.4129	0.023703	0.230068	Edar	ectodysplasin-A receptor	protein_coding	MGI:1343498	http://www.informatics.jax.org/marker/MGI:1343498
ENSMUSG00000003228	chr19	60889749	61092553	220.3	-0.276748	0.26704	-1.03636	0.492179	0.979444	Grk5	G protein-coupled receptor kinase 5	protein_coding	MGI:109161	http://www.informatics.jax.org/marker/MGI:109161
ENSMUSG00000003233	chr16	20516982	20534010	5384.11	-0.145917	0.0749538	-1.94676	0.196975	0.773204	Dvl3	dishevelled segment polarity protein 3	protein_coding	MGI:108100	http://www.informatics.jax.org/marker/MGI:108100
ENSMUSG00000003234	chr16	20548577	20561379	1314.07	0.135044	0.0909545	1.48474	0.325108	0.900124	Abcf3	ATP-binding cassette, sub-family F (GCN20), member 3	protein_coding	MGI:1351656	http://www.informatics.jax.org/marker/MGI:1351656
ENSMUSG00000003235	chr16	20498817	20509323	1221.31	-0.156486	0.0916607	-1.70723	0.257857	0.842182	Eif2b5	eukaryotic translation initiation factor 2B, subunit 5 epsilon	protein_coding	MGI:2446176	http://www.informatics.jax.org/marker/MGI:2446176
ENSMUSG00000003269	chr7	45806637	45814581	1428.95	-0.0758141	0.106709	-0.710474	0.637734	0.998905	Cyth2	cytohesin 2	protein_coding	MGI:1334255	http://www.informatics.jax.org/marker/MGI:1334255
ENSMUSG00000003271	chr7	45729983	45784669	82.4048	-0.904337	0.275782	-3.27917	0.0297593	0.270125	Sult2b1	sulfotransferase family, cytosolic, 2B, member 1	protein_coding	MGI:1926342	http://www.informatics.jax.org/marker/MGI:1926342
ENSMUSG00000003273	chr7	45699843	45704682	281.387	0.141964	0.287052	0.494558	0.743085	0.998905	Car11	carbonic anhydrase 11	protein_coding	MGI:1336193	http://www.informatics.jax.org/marker/MGI:1336193
ENSMUSG00000003279	chr17	69969073	70821413	26.6694	2.7194	0.813327	3.34355	0.0266948	0.250698	Dlgap1	DLG associated protein 1	protein_coding	MGI:1346065	http://www.informatics.jax.org/marker/MGI:1346065
ENSMUSG00000003282	chr4	3900996	3938423	233.945	0.48877	0.181014	2.70019	0.0735251	0.476038	Plag1	pleiomorphic adenoma gene 1	protein_coding	MGI:1891916	http://www.informatics.jax.org/marker/MGI:1891916
ENSMUSG00000003283	chr2	153108468	153151441	11.5133	0.519685	0.864061	0.601445	0.690181	0.998905	Hck	hemopoietic cell kinase	protein_coding	MGI:96052	http://www.informatics.jax.org/marker/MGI:96052
ENSMUSG00000003299	chr9	21002738	21008839	626.658	-0.108392	0.119297	-0.90859	0.54706	0.987779	Mrpl4	mitochondrial ribosomal protein L4	protein_coding	MGI:2137210	http://www.informatics.jax.org/marker/MGI:2137210
ENSMUSG00000003308	chr9	21229730	21239361	2972.39	0.313344	0.0959416	3.26599	0.0304225	0.273164	Keap1	kelch-like ECH-associated protein 1	protein_coding	MGI:1858732	http://www.informatics.jax.org/marker/MGI:1858732
ENSMUSG00000003309	chr9	21294275	21312337	1571.95	-0.056841	0.0916981	-0.619871	0.681203	0.998905	Ap1m2	adaptor protein complex AP-1, mu 2 subunit	protein_coding	MGI:1336974	http://www.informatics.jax.org/marker/MGI:1336974
ENSMUSG00000003316	chr8	111154421	111259216	4717.42	0.00283224	0.0852433	0.0332253	0.982432	0.998905	Glg1	golgi apparatus protein 1	protein_coding	MGI:104967	http://www.informatics.jax.org/marker/MGI:104967
ENSMUSG00000003341	chr10	80519584	80539124	8.02555	0.438158	1.03496	0.423358	0.779031	0.998905	Atp8b3	ATPase, class I, type 8B, member 3	protein_coding	MGI:1914581	http://www.informatics.jax.org/marker/MGI:1914581
ENSMUSG00000003344	chr10	80642617	80657071	1679	0.192369	0.0811285	2.37116	0.116068	0.612725	Btbd2	BTB (POZ) domain containing 2	protein_coding	MGI:1933831	http://www.informatics.jax.org/marker/MGI:1933831
ENSMUSG00000003345	chr10	80622838	80640749	4640.67	-0.130623	0.0993259	-1.31509	0.383437	0.936043	Csnk1g2	casein kinase 1, gamma 2	protein_coding	MGI:1920014	http://www.informatics.jax.org/marker/MGI:1920014
ENSMUSG00000003346	chr10	80583654	80590341	1082.43	-0.0206191	0.100718	-0.204721	0.892075	0.998905	Abhd17a	abhydrolase domain containing 17A	protein_coding	MGI:106388	http://www.informatics.jax.org/marker/MGI:106388
ENSMUSG00000003348	chr10	80685253	80701977	405.424	-0.0124307	0.166785	-0.074531	0.960604	0.998905	Mob3a	MOB kinase activator 3A	protein_coding	MGI:3050117	http://www.informatics.jax.org/marker/MGI:3050117
ENSMUSG00000003352	chr15	98630840	98644529	296.315	-0.124929	0.305775	-0.408566	0.786562	0.998905	Cacnb3	calcium channel, voltage-dependent, beta 3 subunit	protein_coding	MGI:103307	http://www.informatics.jax.org/marker/MGI:103307
ENSMUSG00000003354	chr15	98708207	98723336	12.5104	0.984656	0.599444	1.64262	0.276309	0.860824	Ccdc65	coiled-coil domain containing 65	protein_coding	MGI:2146001	http://www.informatics.jax.org/marker/MGI:2146001
ENSMUSG00000003355	chr15	98724366	98728198	22.7517	-0.618971	0.677554	-0.913537	0.54488	0.987315	Fkbp11	FK506 binding protein 11	protein_coding	MGI:1913370	http://www.informatics.jax.org/marker/MGI:1913370
ENSMUSG00000003360	chr15	98645134	98662894	2525.65	0.128397	0.0796085	1.61285	0.285104	0.869843	Ddx23	DEAD (Asp-Glu-Ala-Asp) box polypeptide 23	protein_coding	MGI:1921601	http://www.informatics.jax.org/marker/MGI:1921601
ENSMUSG00000003363	chr7	27532000	27553218	3079.66	-0.0788305	0.126119	-0.625051	0.678687	0.998905	Pld3	phospholipase D family, member 3	protein_coding	MGI:1333782	http://www.informatics.jax.org/marker/MGI:1333782
ENSMUSG00000003378	chr7	25009849	25072346	1337.05	0.195293	0.175084	1.11542	0.459755	0.971407	Grik5	glutamate receptor, ionotropic, kainate 5 (gamma 2)	protein_coding	MGI:95818	http://www.informatics.jax.org/marker/MGI:95818
ENSMUSG00000003379	chr7	24897381	24902197	0.249787	-1.65519	3.5307	-0.4688	NA	NA	Cd79a	CD79A antigen (immunoglobulin-associated alpha)	protein_coding	MGI:101774	http://www.informatics.jax.org/marker/MGI:101774
ENSMUSG00000003380	chr7	24969752	24972754	1433.03	0.50343	0.149258	3.37288	0.025392	0.24149	Rabac1	Rab acceptor 1 (prenylated)	protein_coding	MGI:1201692	http://www.informatics.jax.org/marker/MGI:1201692
ENSMUSG00000003382	chr3	87525407	87540156	2557.24	-0.398201	0.142595	-2.79253	0.0642045	0.439724	Etv3	ets variant 3	protein_coding	MGI:1350926	http://www.informatics.jax.org/marker/MGI:1350926
ENSMUSG00000003402	chr9	22002806	22014222	2582.61	0.139777	0.0811679	1.72208	0.25374	0.838215	Prkcsh	protein kinase C substrate 80K-H	protein_coding	MGI:107877	http://www.informatics.jax.org/marker/MGI:107877
ENSMUSG00000003410	chr9	22015005	22052023	14.881	-4.36602	1.3031	-3.35048	0.0263819	0.248461	Elavl3	ELAV like RNA binding protein 3	protein_coding	MGI:109157	http://www.informatics.jax.org/marker/MGI:109157
ENSMUSG00000003411	chr4	108879063	108943324	42.81	0.779284	1.37715	0.565865	0.707639	0.998905	Rab3b	RAB3B, member RAS oncogene family	protein_coding	MGI:1917158	http://www.informatics.jax.org/marker/MGI:1917158
ENSMUSG00000003418	chr2	13651021	13794064	5379.06	-0.663722	0.154499	-4.29596	0.00441113	0.0671288	St8sia6	ST8 alpha-N-acetyl-neuraminide alpha-2,8-sialyltransferase 6	protein_coding	MGI:2386797	http://www.informatics.jax.org/marker/MGI:2386797
ENSMUSG00000003420	chr7	45092990	45103851	345.988	0.253013	0.827312	0.305825	0.83938	0.998905	Fcgrt	Fc receptor, IgG, alpha chain transporter	protein_coding	MGI:103017	http://www.informatics.jax.org/marker/MGI:103017
ENSMUSG00000003421	chr7	45062429	45078210	1465.13	-0.0983324	0.101226	-0.971419	0.519698	0.984113	Nosip	nitric oxide synthase interacting protein	protein_coding	MGI:1913644	http://www.informatics.jax.org/marker/MGI:1913644
ENSMUSG00000003423	chr7	45154303	45160065	884.313	0.549679	0.113035	4.8629	0.00126898	0.0244467	Pih1d1	PIH1 domain containing 1	protein_coding	MGI:1916095	http://www.informatics.jax.org/marker/MGI:1916095
ENSMUSG00000003429	chr7	45122379	45124439	4868.09	0.25153	0.11657	2.15776	0.152699	0.694076	Rps11	ribosomal protein S11	protein_coding	MGI:1351329	http://www.informatics.jax.org/marker/MGI:1351329
ENSMUSG00000003435	chr7	28314891	28338746	8472.3	0.0995355	0.0669209	1.48736	0.324255	0.899867	Supt5	suppressor of Ty 5	protein_coding	MGI:1202400	http://www.informatics.jax.org/marker/MGI:1202400
ENSMUSG00000003436	chr7	28293553	28302238	11.2529	0.547696	0.638894	0.857256	0.569934	0.992313	Dll3	delta like canonical Notch ligand 3	protein_coding	MGI:1096877	http://www.informatics.jax.org/marker/MGI:1096877
ENSMUSG00000003437	chr7	28392951	28399388	2475.24	-0.151497	0.120871	-1.25337	0.406156	0.949935	Paf1	Paf1, RNA polymerase II complex component	protein_coding	MGI:1923988	http://www.informatics.jax.org/marker/MGI:1923988
ENSMUSG00000003438	chr7	28305516	28312072	810.922	0.274912	0.114343	2.40428	0.11106	0.597347	Timm50	translocase of inner mitochondrial membrane 50	protein_coding	MGI:1913775	http://www.informatics.jax.org/marker/MGI:1913775
ENSMUSG00000003444	chr7	28386146	28392708	317.663	0.543737	0.182393	2.98112	0.0481832	0.367717	Med29	mediator complex subunit 29	protein_coding	MGI:1914474	http://www.informatics.jax.org/marker/MGI:1914474
ENSMUSG00000003452	chr6	149408886	149563329	140.472	0.275657	0.418222	0.659115	0.662234	0.998905	Bicd1	BICD cargo adaptor 1	protein_coding	MGI:1101760	http://www.informatics.jax.org/marker/MGI:1101760
ENSMUSG00000003458	chr1	172066013	172082795	3155.25	-0.295315	0.0828459	-3.56463	0.0181535	0.189844	Ncstn	nicastrin	protein_coding	MGI:1891700	http://www.informatics.jax.org/marker/MGI:1891700
ENSMUSG00000003464	chr1	172126755	172136493	1550.55	-0.0952467	0.0816009	-1.16723	0.439177	0.962931	Pex19	peroxisomal biogenesis factor 19	protein_coding	MGI:1334458	http://www.informatics.jax.org/marker/MGI:1334458
ENSMUSG00000003469	chr14	70457476	70468832	14645.9	-0.349641	0.124201	-2.81512	0.0620791	0.430399	Phyhip	phytanoyl-CoA hydroxylase interacting protein	protein_coding	MGI:1860417	http://www.informatics.jax.org/marker/MGI:1860417
ENSMUSG00000003476	chr6	55090049	55133016	0.460279	1.03622	3.48595	0.297255	NA	NA	Crhr2	corticotropin releasing hormone receptor 2	protein_coding	MGI:894312	http://www.informatics.jax.org/marker/MGI:894312
ENSMUSG00000003477	chr6	55170626	55175043	14.0563	2.0304	0.867895	2.33946	0.121025	0.623831	Inmt	indolethylamine N-methyltransferase	protein_coding	MGI:102963	http://www.informatics.jax.org/marker/MGI:102963
ENSMUSG00000003484	chr8	71988482	72009626	2.22648	-2.05469	2.02376	-1.01528	NA	NA	Cyp4f18	cytochrome P450, family 4, subfamily f, polypeptide 18	protein_coding	MGI:1919304	http://www.informatics.jax.org/marker/MGI:1919304
ENSMUSG00000003500	chr6	29200434	29216364	131.152	-0.168471	0.318626	-0.528742	0.726019	0.998905	Impdh1	inosine monophosphate dehydrogenase 1	protein_coding	MGI:96567	http://www.informatics.jax.org/marker/MGI:96567
ENSMUSG00000003505	chr7	18345422	18355009	0	NA	NA	NA	NA	NA	Psg18	pregnancy specific glycoprotein 18	protein_coding	MGI:1347251	http://www.informatics.jax.org/marker/MGI:1347251
ENSMUSG00000003518	chr11	101971143	101987013	1062.39	0.201876	0.225142	0.896662	0.552334	0.989974	Dusp3	dual specificity phosphatase 3 (vaccinia virus phosphatase VH1-related)	protein_coding	MGI:1919599	http://www.informatics.jax.org/marker/MGI:1919599
ENSMUSG00000003526	chr16	18060357	18090203	615.507	-0.295418	0.159456	-1.85266	0.2195	0.805636	Prodh	proline dehydrogenase	protein_coding	MGI:97770	http://www.informatics.jax.org/marker/MGI:97770
ENSMUSG00000003527	chr16	17900709	17911348	711.707	-0.152925	0.119195	-1.28298	0.395157	0.943615	Ess2	ess-2 splicing factor	protein_coding	MGI:107854	http://www.informatics.jax.org/marker/MGI:107854
ENSMUSG00000003528	chr16	17925223	17928219	3466.12	0.0483616	0.0946068	0.511186	0.734768	0.998905	Slc25a1	solute carrier family 25 (mitochondrial carrier, citrate transporter), member 1	protein_coding	MGI:1345283	http://www.informatics.jax.org/marker/MGI:1345283
ENSMUSG00000003531	chr16	18052860	18071632	717.427	0.0291571	0.140034	0.208215	0.890244	0.998905	Dgcr6	DiGeorge syndrome critical region gene 6	protein_coding	MGI:1202877	http://www.informatics.jax.org/marker/MGI:1202877
ENSMUSG00000003534	chr17	35681567	35704621	10640.1	-0.242548	0.110352	-2.19794	0.145201	0.682875	Ddr1	discoidin domain receptor family, member 1	protein_coding	MGI:99216	http://www.informatics.jax.org/marker/MGI:99216
ENSMUSG00000003541	chr17	35821684	35822923	2799.45	-0.0925053	0.125988	-0.734236	0.626529	0.998905	Ier3	immediate early response 3	protein_coding	MGI:104814	http://www.informatics.jax.org/marker/MGI:104814
ENSMUSG00000003545	chr7	19302696	19310051	530.64	0.640461	0.854762	0.749287	NA	NA	Fosb	FBJ osteosarcoma oncogene B	protein_coding	MGI:95575	http://www.informatics.jax.org/marker/MGI:95575
ENSMUSG00000003546	chr17	46630624	46646022	1017.09	-0.00954491	0.149976	-0.0636429	0.966356	0.998905	Klc4	kinesin light chain 4	protein_coding	MGI:1922014	http://www.informatics.jax.org/marker/MGI:1922014
ENSMUSG00000003549	chr7	19344778	19356524	707.543	0.854144	0.143733	5.94257	8.20072e-05	0.00244761	Ercc1	excision repair cross-complementing rodent repair deficiency, complementation group 1	protein_coding	MGI:95412	http://www.informatics.jax.org/marker/MGI:95412
ENSMUSG00000003555	chr19	46667165	46672974	70.6101	1.05261	0.333382	3.15735	0.0363896	0.30883	Cyp17a1	cytochrome P450, family 17, subfamily a, polypeptide 1	protein_coding	MGI:88586	http://www.informatics.jax.org/marker/MGI:88586
ENSMUSG00000003559	chr19	46707443	46741095	252.379	0.685101	0.336054	2.03866	0.176653	0.739689	As3mt	arsenic (+3 oxidation state) methyltransferase	protein_coding	MGI:1929882	http://www.informatics.jax.org/marker/MGI:1929882
ENSMUSG00000003573	chr8	70282827	70294361	924.725	0.309387	0.127041	2.43532	0.106523	0.584011	Homer3	homer scaffolding protein 3	protein_coding	MGI:1347359	http://www.informatics.jax.org/marker/MGI:1347359
ENSMUSG00000003575	chr8	70382355	70439579	2236.69	-0.00153743	0.107634	-0.0142839	0.992447	0.999462	Crtc1	CREB regulated transcription coactivator 1	protein_coding	MGI:2142523	http://www.informatics.jax.org/marker/MGI:2142523
ENSMUSG00000003581	chr11	4135202	4141172	512.411	-0.238504	0.12008	-1.98621	0.188051	0.755377	Rnf215	ring finger protein 215	protein_coding	MGI:1918923	http://www.informatics.jax.org/marker/MGI:1918923
ENSMUSG00000003585	chr11	4097039	4123415	31.5126	0.274361	0.385466	0.711765	0.637123	0.998905	Sec14l2	SEC14-like lipid binding 2	protein_coding	MGI:1915065	http://www.informatics.jax.org/marker/MGI:1915065
ENSMUSG00000003604	chr2	112492964	112634573	70.594	0.53972	0.325211	1.6596	0.271373	0.856039	Aven	apoptosis, caspase activation inhibitor	protein_coding	MGI:1921518	http://www.informatics.jax.org/marker/MGI:1921518
ENSMUSG00000003617	chr3	19957054	20009145	126.433	0.416486	1.2105	0.34406	0.819625	0.998905	Cp	ceruloplasmin	protein_coding	MGI:88476	http://www.informatics.jax.org/marker/MGI:88476
ENSMUSG00000003623	chr5	8966033	8997324	3231.46	-0.128691	0.130488	-0.98623	0.513352	0.98366	Crot	carnitine O-octanoyltransferase	protein_coding	MGI:1921364	http://www.informatics.jax.org/marker/MGI:1921364
ENSMUSG00000003644	chr4	133847290	133887797	2297.7	-0.00817476	0.105858	-0.0772236	0.959182	0.998905	Rps6ka1	ribosomal protein S6 kinase polypeptide 1	protein_coding	MGI:104558	http://www.informatics.jax.org/marker/MGI:104558
ENSMUSG00000003657	chr8	110137502	110168210	0	NA	NA	NA	NA	NA	Calb2	calbindin 2	protein_coding	MGI:101914	http://www.informatics.jax.org/marker/MGI:101914
ENSMUSG00000003660	chr2	127208386	127240451	4959.6	-0.023576	0.0804222	-0.293152	0.845951	0.998905	Snrnp200	small nuclear ribonucleoprotein 200 (U5)	protein_coding	MGI:2444401	http://www.informatics.jax.org/marker/MGI:2444401
ENSMUSG00000003662	chr2	127240938	127247816	745.946	0.14254	0.120255	1.18531	0.432122	0.960333	Ciao1	cytosolic iron-sulfur protein assembly 1	protein_coding	MGI:1346998	http://www.informatics.jax.org/marker/MGI:1346998
ENSMUSG00000003665	chr17	17843323	17855205	0.121107	0.472381	3.53381	0.133675	NA	NA	Has1	hyaluronan synthase 1	protein_coding	MGI:106590	http://www.informatics.jax.org/marker/MGI:106590
ENSMUSG00000003680	chr19	8772522	8786417	916.645	0.109284	0.12068	0.905564	0.548396	0.98861	Taf6l	TATA-box binding protein associated factor 6 like	protein_coding	MGI:2444957	http://www.informatics.jax.org/marker/MGI:2444957
ENSMUSG00000003721	chr1	121304353	121332589	966.605	-0.10543	0.113501	-0.928897	0.538139	0.986246	Insig2	insulin induced gene 2	protein_coding	MGI:1920249	http://www.informatics.jax.org/marker/MGI:1920249
ENSMUSG00000003731	chr4	129643980	129672767	2497.63	-0.238273	0.0746486	-3.19193	0.0343907	0.297105	Kpna6	karyopherin (importin) alpha 6	protein_coding	MGI:1100836	http://www.informatics.jax.org/marker/MGI:1100836
ENSMUSG00000003746	chr10	53904785	54076609	170.701	0.994536	0.256306	3.88026	0.0101213	0.124434	Man1a	mannosidase 1, alpha	protein_coding	MGI:104677	http://www.informatics.jax.org/marker/MGI:104677
ENSMUSG00000003752	chr7	27207172	27228661	3652.89	-0.21642	0.115523	-1.8734	0.214384	0.797758	Itpkc	inositol 1,4,5-trisphosphate 3-kinase C	protein_coding	MGI:2442554	http://www.informatics.jax.org/marker/MGI:2442554
ENSMUSG00000003762	chr7	27233023	27257950	673.284	0.048214	0.177319	0.271905	0.856991	0.998905	Coq8b	coenzyme Q8B	protein_coding	MGI:1924139	http://www.informatics.jax.org/marker/MGI:1924139
ENSMUSG00000003778	chr18	34598615	34624601	2626.39	-0.0477331	0.0888037	-0.537513	0.721662	0.998905	Brd8	bromodomain containing 8	protein_coding	MGI:1925906	http://www.informatics.jax.org/marker/MGI:1925906
ENSMUSG00000003779	chr18	34624624	34633265	909.298	0.148255	0.116601	1.27147	0.399411	0.947594	Kif20a	kinesin family member 20A	protein_coding	MGI:1201682	http://www.informatics.jax.org/marker/MGI:1201682
ENSMUSG00000003808	chr8	84856989	84869257	1129.72	-0.151485	0.156997	-0.964895	0.522506	0.984321	Farsa	phenylalanyl-tRNA synthetase, alpha subunit	protein_coding	MGI:1913840	http://www.informatics.jax.org/marker/MGI:1913840
ENSMUSG00000003809	chr8	84886393	84893921	298.564	0.018375	0.151353	0.121405	0.93587	0.998905	Gcdh	glutaryl-Coenzyme A dehydrogenase	protein_coding	MGI:104541	http://www.informatics.jax.org/marker/MGI:104541
ENSMUSG00000003810	chr4	116306762	116464183	3552.22	0.0503443	0.0844601	0.596072	0.692807	0.998905	Mast2	microtubule associated serine/threonine kinase 2	protein_coding	MGI:894676	http://www.informatics.jax.org/marker/MGI:894676
ENSMUSG00000003812	chr8	84908560	84922915	694.7	0.0778143	0.136243	0.571142	0.70504	0.998905	Dnase2a	deoxyribonuclease II alpha	protein_coding	MGI:1329019	http://www.informatics.jax.org/marker/MGI:1329019
ENSMUSG00000003813	chr8	84834019	84840665	2074.55	0.0708791	0.0796907	0.889429	0.555545	0.990677	Rad23a	RAD23 homolog A, nucleotide excision repair protein	protein_coding	MGI:105126	http://www.informatics.jax.org/marker/MGI:105126
ENSMUSG00000003814	chr8	84841850	84846934	12935.6	-0.281939	0.0882624	-3.19432	0.0342557	0.296494	Calr	calreticulin	protein_coding	MGI:88252	http://www.informatics.jax.org/marker/MGI:88252
ENSMUSG00000003824	chr8	84872111	84888221	100.881	0.203535	0.263567	0.772234	0.60879	0.997082	Syce2	synaptonemal complex central element protein 2	protein_coding	MGI:1919096	http://www.informatics.jax.org/marker/MGI:1919096
ENSMUSG00000003847	chr8	107293470	107379517	17447	0.132614	0.0637828	2.07915	0.168215	0.724375	Nfat5	nuclear factor of activated T cells 5	protein_coding	MGI:1859333	http://www.informatics.jax.org/marker/MGI:1859333
ENSMUSG00000003848	chr8	107412486	107425051	420.548	-0.104718	0.136018	-0.769882	0.609882	0.997082	Nob1	NIN1/RPN12 binding protein 1 homolog	protein_coding	MGI:1914869	http://www.informatics.jax.org/marker/MGI:1914869
ENSMUSG00000003849	chr8	107388225	107403206	1405	0.335184	0.115726	2.89635	0.0549124	0.398158	Nqo1	NAD(P)H dehydrogenase, quinone 1	protein_coding	MGI:103187	http://www.informatics.jax.org/marker/MGI:103187
ENSMUSG00000003863	chr7	45339122	45367019	1475.14	-0.39515	0.107843	-3.66413	0.0151649	0.166662	Ppfia3	protein tyrosine phosphatase, receptor type, f polypeptide (PTPRF), interacting protein (liprin), alpha 3	protein_coding	MGI:1924037	http://www.informatics.jax.org/marker/MGI:1924037
ENSMUSG00000003865	chr7	45434844	45456619	585.654	0.0319295	0.136617	0.233715	0.876904	0.998905	Gys1	glycogen synthase 1, muscle	protein_coding	MGI:101805	http://www.informatics.jax.org/marker/MGI:101805
ENSMUSG00000003868	chr7	45421760	45438096	1083.99	-0.0666369	0.101501	-0.656516	0.663484	0.998905	Ruvbl2	RuvB-like protein 2	protein_coding	MGI:1342299	http://www.informatics.jax.org/marker/MGI:1342299
ENSMUSG00000003872	chr7	45367891	45370583	38.4242	-0.694954	0.396321	-1.75351	0.245176	0.830958	Lin7b	lin-7 homolog B (C. elegans)	protein_coding	MGI:1330858	http://www.informatics.jax.org/marker/MGI:1330858
ENSMUSG00000003873	chr7	45461697	45466898	212.943	0.0757538	0.307645	0.246238	0.870365	0.998905	Bax	BCL2-associated X protein	protein_coding	MGI:99702	http://www.informatics.jax.org/marker/MGI:99702
ENSMUSG00000003882	chr15	9505788	9530176	1.71113	-0.171817	2.01488	-0.0852742	NA	NA	Il7r	interleukin 7 receptor	protein_coding	MGI:96562	http://www.informatics.jax.org/marker/MGI:96562
ENSMUSG00000003923	chr10	71225464	71238280	573.472	0.0900867	0.147007	0.612805	0.684641	0.998905	Tfam	transcription factor A, mitochondrial	protein_coding	MGI:107810	http://www.informatics.jax.org/marker/MGI:107810
ENSMUSG00000003929	chr17	33329342	33358878	465.244	0.0908191	0.143327	0.63365	0.674519	0.998905	Zfp81	zinc finger protein 81	protein_coding	MGI:1890752	http://www.informatics.jax.org/marker/MGI:1890752
ENSMUSG00000003934	chr11	69554092	69560205	47.357	-0.0508372	0.483264	-0.105196	0.944418	0.998905	Efnb3	ephrin B3	protein_coding	MGI:109196	http://www.informatics.jax.org/marker/MGI:109196
ENSMUSG00000003948	chr11	90249456	90278589	51.8514	0.354379	0.408002	0.868572	0.564852	0.992003	Mmd	monocyte to macrophage differentiation-associated	protein_coding	MGI:1914718	http://www.informatics.jax.org/marker/MGI:1914718
ENSMUSG00000003949	chr11	90336536	90390895	32196.2	-0.355397	0.110606	-3.21317	0.0332095	0.290706	Hlf	hepatic leukemia factor	protein_coding	MGI:96108	http://www.informatics.jax.org/marker/MGI:96108
ENSMUSG00000003955	chr16	36043761	36071594	1235.71	0.528701	0.118467	4.46285	0.00309872	0.0508045	Fam162a	family with sequence similarity 162, member A	protein_coding	MGI:1917436	http://www.informatics.jax.org/marker/MGI:1917436
ENSMUSG00000003970	chr15	76904078	76906314	12076.7	0.00641398	0.0834706	0.0768411	0.959384	0.998905	Rpl8	ribosomal protein L8	protein_coding	MGI:1350927	http://www.informatics.jax.org/marker/MGI:1350927
ENSMUSG00000003974	chr5	9485541	9725170	1.62362	-4.28313	3.37136	-1.27045	NA	NA	Grm3	glutamate receptor, metabotropic 3	protein_coding	MGI:1351340	http://www.informatics.jax.org/marker/MGI:1351340
ENSMUSG00000003992	chr13	91460283	91703429	1795.24	0.210809	0.127423	1.6544	0.272878	0.856688	Ssbp2	single-stranded DNA binding protein 2	protein_coding	MGI:1914220	http://www.informatics.jax.org/marker/MGI:1914220
ENSMUSG00000004018	chr11	26386135	26471876	188.187	0.198724	0.216179	0.919256	0.542366	0.986797	Fancl	Fanconi anemia, complementation group L	protein_coding	MGI:1914280	http://www.informatics.jax.org/marker/MGI:1914280
ENSMUSG00000004031	chr1	158245269	158356326	2.74598	4.7879	2.11459	2.26422	0.133454	0.6565	Brinp2	bone morphogenic protein/retinoic acid inducible neural-specific 2	protein_coding	MGI:2443333	http://www.informatics.jax.org/marker/MGI:2443333
ENSMUSG00000004032	chr3	107895821	107898686	151.833	0.419076	0.349419	1.19935	0.426687	0.958661	Gstm5	glutathione S-transferase, mu 5	protein_coding	MGI:1309466	http://www.informatics.jax.org/marker/MGI:1309466
ENSMUSG00000004035	chr3	107926334	107931817	56.1742	-0.33509	0.464927	-0.720737	0.632884	0.998905	Gstm7	glutathione S-transferase, mu 7	protein_coding	MGI:1915562	http://www.informatics.jax.org/marker/MGI:1915562
ENSMUSG00000004038	chr3	107963696	107969283	0.218482	1.18142	3.53087	0.334598	NA	NA	Gstm3	glutathione S-transferase, mu 3	protein_coding	MGI:106026	http://www.informatics.jax.org/marker/MGI:106026
ENSMUSG00000004040	chr11	100885098	100939540	7041.85	-0.198231	0.075183	-2.63665	0.0805595	0.498843	Stat3	signal transducer and activator of transcription 3	protein_coding	MGI:103038	http://www.informatics.jax.org/marker/MGI:103038
ENSMUSG00000004043	chr11	100859351	100885169	553.148	0.061969	0.119764	0.517425	0.731655	0.998905	Stat5a	signal transducer and activator of transcription 5A	protein_coding	MGI:103036	http://www.informatics.jax.org/marker/MGI:103036
ENSMUSG00000004044	chr11	100956733	100970887	11858.7	-0.352793	0.0989278	-3.56617	0.0181037	0.189494	Cavin1	caveolae associated 1	protein_coding	MGI:1277968	http://www.informatics.jax.org/marker/MGI:1277968
ENSMUSG00000004054	chr19	5689131	5702862	2161.13	-0.15855	0.118251	-1.34079	0.374209	0.929731	Map3k11	mitogen-activated protein kinase kinase kinase 11	protein_coding	MGI:1346880	http://www.informatics.jax.org/marker/MGI:1346880
ENSMUSG00000004056	chr7	27591552	27640826	1328.73	-0.0832707	0.097661	-0.852651	0.572008	0.992617	Akt2	thymoma viral proto-oncogene 2	protein_coding	MGI:104874	http://www.informatics.jax.org/marker/MGI:104874
ENSMUSG00000004069	chr16	4639989	4707695	1051.36	-0.0160675	0.119229	-0.134761	0.928833	0.998905	Dnaja3	DnaJ heat shock protein family (Hsp40) member A3	protein_coding	MGI:1933786	http://www.informatics.jax.org/marker/MGI:1933786
ENSMUSG00000004070	chr16	4726361	4766742	687.25	0.108059	0.129022	0.837523	0.578846	0.993599	Hmox2	heme oxygenase 2	protein_coding	MGI:109373	http://www.informatics.jax.org/marker/MGI:109373
ENSMUSG00000004071	chr16	4750348	4790292	1569.92	0.0812774	0.110146	0.737908	0.624805	0.998905	Cdip1	cell death inducing Trp53 target 1	protein_coding	MGI:1913876	http://www.informatics.jax.org/marker/MGI:1913876
ENSMUSG00000004085	chr2	72285637	72442610	5144.78	0.236234	0.106898	2.20991	0.143023	0.677185	Map3k20	mitogen-activated protein kinase kinase kinase 20	protein_coding	MGI:2443258	http://www.informatics.jax.org/marker/MGI:2443258
ENSMUSG00000004096	chr9	14500617	14510577	2443.63	-0.0364944	0.0934242	-0.390631	0.795718	0.998905	Cwc15	CWC15 spliceosome-associated protein	protein_coding	MGI:1913320	http://www.informatics.jax.org/marker/MGI:1913320
ENSMUSG00000004098	chr9	20770050	20815067	585.905	-0.46453	0.231072	-2.01033	0.182745	0.74811	Col5a3	collagen, type V, alpha 3	protein_coding	MGI:1858212	http://www.informatics.jax.org/marker/MGI:1858212
ENSMUSG00000004099	chr9	20907209	20959888	4598.5	-0.0360786	0.090397	-0.399113	0.791385	0.998905	Dnmt1	DNA methyltransferase (cytosine-5) 1	protein_coding	MGI:94912	http://www.informatics.jax.org/marker/MGI:94912
ENSMUSG00000004100	chr9	20888175	20892178	507.763	-0.316692	0.126469	-2.50411	0.0969936	0.557823	Ppan	peter pan homolog	protein_coding	MGI:2178445	http://www.informatics.jax.org/marker/MGI:2178445
ENSMUSG00000004105	chr2	33216069	33247717	763.971	0.437509	0.880046	0.497144	0.74179	0.998905	Angptl2	angiopoietin-like 2	protein_coding	MGI:1347002	http://www.informatics.jax.org/marker/MGI:1347002
ENSMUSG00000004110	chr1	154390731	154884501	12.4638	2.63624	0.779921	3.38014	0.0250782	0.239393	Cacna1e	calcium channel, voltage-dependent, R type, alpha 1E subunit	protein_coding	MGI:106217	http://www.informatics.jax.org/marker/MGI:106217
ENSMUSG00000004113	chr2	24603887	24763152	0.244993	-0.248957	3.53381	-0.0704501	NA	NA	Cacna1b	calcium channel, voltage-dependent, N type, alpha 1B subunit	protein_coding	MGI:88296	http://www.informatics.jax.org/marker/MGI:88296
ENSMUSG00000004127	chr3	138143448	138159821	203.613	0.114063	0.169508	0.672904	0.655619	0.998905	Trmt10a	tRNA methyltransferase 10A	protein_coding	MGI:1920421	http://www.informatics.jax.org/marker/MGI:1920421
ENSMUSG00000004151	chr12	38779380	38870484	88.9546	0.208872	0.53509	0.39035	0.795862	0.998905	Etv1	ets variant 1	protein_coding	MGI:99254	http://www.informatics.jax.org/marker/MGI:99254
ENSMUSG00000004187	chr15	76659858	76668196	438.019	0.169892	0.186701	0.909969	0.546452	0.987477	Kifc2	kinesin family member C2	protein_coding	MGI:109187	http://www.informatics.jax.org/marker/MGI:109187
ENSMUSG00000004207	chr10	60277627	60302597	13959.3	0.141955	0.0832679	1.7048	0.258536	0.843445	Psap	prosaposin	protein_coding	MGI:97783	http://www.informatics.jax.org/marker/MGI:97783
ENSMUSG00000004221	chrX	74393290	74453854	1022.49	-0.067247	0.108076	-0.622218	0.680063	0.998905	Ikbkg	inhibitor of kappaB kinase gamma	protein_coding	MGI:1338074	http://www.informatics.jax.org/marker/MGI:1338074
ENSMUSG00000004231	chr19	44756045	44837871	2.24809	-4.75218	3.08235	-1.54174	NA	NA	Pax2	paired box 2	protein_coding	MGI:97486	http://www.informatics.jax.org/marker/MGI:97486
ENSMUSG00000004233	chr3	99141068	99239186	355.342	0.114995	0.155029	0.741767	0.622996	0.998905	Wars2	tryptophanyl tRNA synthetase 2 (mitochondrial)	protein_coding	MGI:1917810	http://www.informatics.jax.org/marker/MGI:1917810
ENSMUSG00000004263	chr6	124742544	124756524	1128.53	0.313223	0.211945	1.47785	0.327356	0.90112	Atn1	atrophin 1	protein_coding	MGI:104725	http://www.informatics.jax.org/marker/MGI:104725
ENSMUSG00000004264	chr6	124712336	124716950	2613.2	0.0931471	0.1068	0.872167	0.563243	0.992003	Phb2	prohibitin 2	protein_coding	MGI:102520	http://www.informatics.jax.org/marker/MGI:102520
ENSMUSG00000004266	chr6	124720707	124738714	1010.71	0.0430915	0.115936	0.371685	0.805423	0.998905	Ptpn6	protein tyrosine phosphatase, non-receptor type 6	protein_coding	MGI:96055	http://www.informatics.jax.org/marker/MGI:96055
ENSMUSG00000004267	chr6	124760053	124769673	197.486	1.52892	0.64557	2.36833	0.116504	0.614044	Eno2	enolase 2, gamma neuronal	protein_coding	MGI:95394	http://www.informatics.jax.org/marker/MGI:95394
ENSMUSG00000004268	chr6	124704085	124712178	623.294	0.033518	0.157774	0.212442	0.88803	0.998905	Emg1	EMG1 N1-specific pseudouridine methyltransferase	protein_coding	MGI:1315195	http://www.informatics.jax.org/marker/MGI:1315195
ENSMUSG00000004270	chr6	124663027	124704418	2993.45	-0.340754	0.0828615	-4.11234	0.0064211	0.0887695	Lpcat3	lysophosphatidylcholine acyltransferase 3	protein_coding	MGI:1315211	http://www.informatics.jax.org/marker/MGI:1315211
ENSMUSG00000004285	chr6	29467718	29470512	1247.63	0.175696	0.123952	1.41745	0.347515	0.914772	Atp6v1f	ATPase, H+ transporting, lysosomal V1 subunit F	protein_coding	MGI:1913394	http://www.informatics.jax.org/marker/MGI:1913394
ENSMUSG00000004296	chr11	44400063	44414033	1.08997	3.45175	3.41541	1.01064	NA	NA	Il12b	interleukin 12b	protein_coding	MGI:96540	http://www.informatics.jax.org/marker/MGI:96540
ENSMUSG00000004317	chrX	7153810	7319358	309.099	0.138711	0.162596	0.853099	0.571806	0.992617	Clcn5	chloride channel, voltage-sensitive 5	protein_coding	MGI:99486	http://www.informatics.jax.org/marker/MGI:99486
ENSMUSG00000004319	chr8	60910389	60983300	3339.25	-0.224928	0.133421	-1.68585	0.263866	0.847616	Clcn3	chloride channel, voltage-sensitive 3	protein_coding	MGI:103555	http://www.informatics.jax.org/marker/MGI:103555
ENSMUSG00000004328	chr7	17031507	17062427	194.425	1.45167	0.604322	2.40214	0.111379	0.597709	Hif3a	hypoxia inducible factor 3, alpha subunit	protein_coding	MGI:1859778	http://www.informatics.jax.org/marker/MGI:1859778
ENSMUSG00000004341	chr13	21312125	21319624	0	NA	NA	NA	NA	NA	Gpx6	glutathione peroxidase 6	protein_coding	MGI:1922762	http://www.informatics.jax.org/marker/MGI:1922762
ENSMUSG00000004344	chr13	21286429	21292731	0	NA	NA	NA	NA	NA	Gpx5	glutathione peroxidase 5	protein_coding	MGI:104886	http://www.informatics.jax.org/marker/MGI:104886
ENSMUSG00000004347	chr6	56069804	56569103	184.274	0.778661	0.738381	1.05455	0.48461	0.976989	Pde1c	phosphodiesterase 1C	protein_coding	MGI:108413	http://www.informatics.jax.org/marker/MGI:108413
ENSMUSG00000004356	chr10	88746607	88826804	1660.99	-0.0410026	0.0902514	-0.454315	0.763339	0.998905	Utp20	UTP20 small subunit processome component	protein_coding	MGI:1917933	http://www.informatics.jax.org/marker/MGI:1917933
ENSMUSG00000004359	chr10	88674772	88685015	0.751637	-1.12093	3.45755	-0.324199	NA	NA	Spic	Spi-C transcription factor (Spi-1/PU.1 related)	protein_coding	MGI:1341168	http://www.informatics.jax.org/marker/MGI:1341168
ENSMUSG00000004360	chr10	29211606	29230779	7.35404	1.3706	1.2071	1.13546	0.451734	0.966855	9330159F19Rik	RIKEN cDNA 9330159F19 gene	protein_coding	MGI:3036239	http://www.informatics.jax.org/marker/MGI:3036239
ENSMUSG00000004364	chr1	80264923	80340480	2616.33	-0.199351	0.0940571	-2.11946	0.160116	0.708999	Cul3	cullin 3	protein_coding	MGI:1347360	http://www.informatics.jax.org/marker/MGI:1347360
ENSMUSG00000004366	chr16	23889573	23890958	0	NA	NA	NA	NA	NA	Sst	somatostatin	protein_coding	MGI:98326	http://www.informatics.jax.org/marker/MGI:98326
ENSMUSG00000004371	chr7	4772373	4782857	51.907	-0.176474	0.338744	-0.520964	0.729891	0.998905	Il11	interleukin 11	protein_coding	MGI:107613	http://www.informatics.jax.org/marker/MGI:107613
ENSMUSG00000004383	chr8	72814599	73353540	638.435	-0.156981	0.130652	-1.20152	0.425849	0.958633	Large1	LARGE xylosyl- and glucuronyltransferase 1	protein_coding	MGI:1342270	http://www.informatics.jax.org/marker/MGI:1342270
ENSMUSG00000004393	chr11	6258919	6267772	549.377	-0.0362786	0.114874	-0.315814	0.834209	0.998905	Ddx56	DEAD (Asp-Glu-Ala-Asp) box polypeptide 56	protein_coding	MGI:1277172	http://www.informatics.jax.org/marker/MGI:1277172
ENSMUSG00000004394	chr11	6270369	6274870	990.043	-0.0711175	0.128423	-0.553775	0.713607	0.998905	Tmed4	transmembrane p24 trafficking protein 4	protein_coding	MGI:1915070	http://www.informatics.jax.org/marker/MGI:1915070
ENSMUSG00000004415	chr5	136741759	136883209	2.66944	1.98493	1.38564	1.4325	0.342419	0.910163	Col26a1	collagen, type XXVI, alpha 1	protein_coding	MGI:2155345	http://www.informatics.jax.org/marker/MGI:2155345
ENSMUSG00000004446	chr6	120891930	120916853	216.151	-1.19387	0.196789	-6.06674	5.80129e-05	0.00183583	Bid	BH3 interacting domain death agonist	protein_coding	MGI:108093	http://www.informatics.jax.org/marker/MGI:108093
ENSMUSG00000004451	chr1	119470305	119504794	1693.26	0.17619	0.0882973	1.99542	0.186012	0.752293	Ralb	v-ral simian leukemia viral oncogene B	protein_coding	MGI:1927244	http://www.informatics.jax.org/marker/MGI:1927244
ENSMUSG00000004455	chr5	122158278	122175273	798.173	-0.350051	0.137913	-2.53821	0.0925287	0.542614	Ppp1cc	protein phosphatase 1 catalytic subunit gamma	protein_coding	MGI:104872	http://www.informatics.jax.org/marker/MGI:104872
ENSMUSG00000004460	chr16	22857845	22879634	1100.35	-0.246019	0.145753	-1.68791	0.263281	0.84718	Dnajb11	DnaJ heat shock protein family (Hsp40) member B11	protein_coding	MGI:1915088	http://www.informatics.jax.org/marker/MGI:1915088
ENSMUSG00000004462	chr16	22813214	22857669	524.504	0.0459329	0.131655	0.348888	0.817139	0.998905	Tbccd1	TBCC domain containing 1	protein_coding	MGI:1917823	http://www.informatics.jax.org/marker/MGI:1917823
ENSMUSG00000004473	chr7	44302687	44306902	280.549	-0.442009	0.34858	-1.26803	0.40069	0.947594	Clec11a	C-type lectin domain family 11, member a	protein_coding	MGI:1298219	http://www.informatics.jax.org/marker/MGI:1298219
ENSMUSG00000004500	chr7	12965838	12974236	660.342	-0.121967	0.121467	-1.00412	0.505741	0.981033	Zfp324	zinc finger protein 324	protein_coding	MGI:2444641	http://www.informatics.jax.org/marker/MGI:2444641
ENSMUSG00000004508	chr7	97081586	97308946	366.913	-0.120416	0.311963	-0.385994	0.798091	0.998905	Gab2	growth factor receptor bound protein 2-associated protein 2	protein_coding	MGI:1333854	http://www.informatics.jax.org/marker/MGI:1333854
ENSMUSG00000004530	chr5	113842436	113908758	14691	-0.2684	0.0877683	-3.05805	0.0426897	0.341038	Coro1c	coronin, actin binding protein 1C	protein_coding	MGI:1345964	http://www.informatics.jax.org/marker/MGI:1345964
ENSMUSG00000004535	chr6	52713729	52766780	6552.79	-0.172104	0.0864393	-1.99104	0.186979	0.753776	Tax1bp1	Tax1 (human T cell leukemia virus type I) binding protein 1	protein_coding	MGI:1289308	http://www.informatics.jax.org/marker/MGI:1289308
ENSMUSG00000004540	chr7	18813937	18821607	225.285	-0.0323591	0.21797	-0.148456	0.921623	0.998905	Psg17	pregnancy specific glycoprotein 17	protein_coding	MGI:1347250	http://www.informatics.jax.org/marker/MGI:1347250
ENSMUSG00000004542	chr7	18789567	18798520	17.4597	-0.686595	0.523771	-1.31087	0.384966	0.936609	Psg19	pregnancy specific glycoprotein 19	protein_coding	MGI:1347252	http://www.informatics.jax.org/marker/MGI:1347252
ENSMUSG00000004552	chr1	131638306	131675505	4.43645	3.37338	1.59849	2.11035	0.16192	0.712395	Ctse	cathepsin E	protein_coding	MGI:107361	http://www.informatics.jax.org/marker/MGI:107361
ENSMUSG00000004558	chr14	51905271	51914158	426.349	0.829183	0.526114	1.57605	0.296238	0.879378	Ndrg2	N-myc downstream regulated gene 2	protein_coding	MGI:1352498	http://www.informatics.jax.org/marker/MGI:1352498
ENSMUSG00000004561	chr14	51884842	51893039	496.755	0.0583714	0.11725	0.497839	0.741442	0.998905	Mettl17	methyltransferase like 17	protein_coding	MGI:1098577	http://www.informatics.jax.org/marker/MGI:1098577
ENSMUSG00000004562	chr14	51984719	52006251	910.338	1.34707	0.227282	5.92687	8.56356e-05	0.00253299	Arhgef40	Rho guanine nucleotide exchange factor (GEF) 40	protein_coding	MGI:2685515	http://www.informatics.jax.org/marker/MGI:2685515
ENSMUSG00000004565	chr8	3515384	3544267	1531.24	-0.225434	0.108379	-2.08005	0.168031	0.724375	Pnpla6	patatin-like phospholipase domain containing 6	protein_coding	MGI:1354723	http://www.informatics.jax.org/marker/MGI:1354723
ENSMUSG00000004567	chr8	3500457	3515232	1129.17	0.0354354	0.0946912	0.374221	0.804122	0.998905	Mcoln1	mucolipin 1	protein_coding	MGI:1890498	http://www.informatics.jax.org/marker/MGI:1890498
ENSMUSG00000004568	chr8	3393006	3456601	8973.6	-0.202625	0.10736	-1.88735	0.210991	0.794461	Arhgef18	rho/rac guanine nucleotide exchange factor (GEF) 18	protein_coding	MGI:2142567	http://www.informatics.jax.org/marker/MGI:2142567
ENSMUSG00000004591	chr3	142790902	142882004	4074.16	0.065854	0.0858268	0.767289	0.611086	0.997365	Pkn2	protein kinase N2	protein_coding	MGI:109211	http://www.informatics.jax.org/marker/MGI:109211
ENSMUSG00000004609	chr7	43524216	43544428	65.3188	0.71903	1.21694	0.590853	0.695361	0.998905	Cd33	CD33 antigen	protein_coding	MGI:99440	http://www.informatics.jax.org/marker/MGI:99440
ENSMUSG00000004610	chr7	43444083	43457800	366.419	-0.144773	0.150223	-0.963721	0.523012	0.984321	Etfb	electron transferring flavoprotein, beta polypeptide	protein_coding	MGI:106098	http://www.informatics.jax.org/marker/MGI:106098
ENSMUSG00000004612	chr7	43437073	43438249	0	NA	NA	NA	NA	NA	Nkg7	natural killer cell group 7 sequence	protein_coding	MGI:1931250	http://www.informatics.jax.org/marker/MGI:1931250
ENSMUSG00000004626	chr8	3630955	3643644	2310.99	-0.21575	0.107483	-2.00729	0.183406	0.749092	Stxbp2	syntaxin binding protein 2	protein_coding	MGI:107370	http://www.informatics.jax.org/marker/MGI:107370
ENSMUSG00000004630	chr8	3623371	3625545	2.40237	-0.745176	1.8629	-0.400009	0.790927	0.998905	Pcp2	Purkinje cell protein 2 (L7)	protein_coding	MGI:97508	http://www.informatics.jax.org/marker/MGI:97508
ENSMUSG00000004631	chr6	4674350	4747207	250.624	0.441336	1.04382	0.422811	0.779309	0.998905	Sgce	sarcoglycan, epsilon	protein_coding	MGI:1329042	http://www.informatics.jax.org/marker/MGI:1329042
ENSMUSG00000004633	chr6	54039554	54301810	323.364	0.0920893	0.282978	0.32543	0.829237	0.998905	Chn2	chimerin 2	protein_coding	MGI:1917243	http://www.informatics.jax.org/marker/MGI:1917243
ENSMUSG00000004637	chr8	114439655	115352708	729.199	0.344472	0.12186	2.82678	0.0610055	0.425125	Wwox	WW domain-containing oxidoreductase	protein_coding	MGI:1931237	http://www.informatics.jax.org/marker/MGI:1931237
ENSMUSG00000004642	chr5	33634952	33652574	1013.3	0.267392	0.0993078	2.69255	0.0743427	0.477982	Slbp	stem-loop binding protein	protein_coding	MGI:108402	http://www.informatics.jax.org/marker/MGI:108402
ENSMUSG00000004651	chr7	87424771	87493512	242.549	2.92047	1.81755	1.60682	0.286911	0.87221	Tyr	tyrosinase	protein_coding	MGI:98880	http://www.informatics.jax.org/marker/MGI:98880
ENSMUSG00000004654	chr6	55376295	55388530	0.945025	1.39366	2.59718	0.536606	NA	NA	Ghrhr	growth hormone releasing hormone receptor	protein_coding	MGI:95710	http://www.informatics.jax.org/marker/MGI:95710
ENSMUSG00000004655	chr6	55336432	55348555	9342.81	-0.166866	0.650747	-0.256422	0.865054	0.998905	Aqp1	aquaporin 1	protein_coding	MGI:103201	http://www.informatics.jax.org/marker/MGI:103201
ENSMUSG00000004661	chr9	57790353	57836793	77.2658	0.260916	0.34218	0.76251	0.613309	0.997539	Arid3b	AT rich interactive domain 3B (BRIGHT-like)	protein_coding	MGI:1930768	http://www.informatics.jax.org/marker/MGI:1930768
ENSMUSG00000004665	chr10	79988584	79996062	2297.58	0.0768334	0.350848	0.218994	0.884601	0.998905	Cnn2	calponin 2	protein_coding	MGI:105093	http://www.informatics.jax.org/marker/MGI:105093
ENSMUSG00000004667	chr10	80035949	80039795	1954.03	0.211366	0.0963718	2.19323	0.146065	0.683601	Polr2e	polymerase (RNA) II (DNA directed) polypeptide E	protein_coding	MGI:1913670	http://www.informatics.jax.org/marker/MGI:1913670
ENSMUSG00000004668	chr11	9191942	9684259	3.7299	1.4253	1.52097	0.937096	0.534558	0.985725	Abca13	ATP-binding cassette, sub-family A (ABC1), member 13	protein_coding	MGI:2388707	http://www.informatics.jax.org/marker/MGI:2388707
ENSMUSG00000004677	chr8	71272714	71360713	4001.76	-0.090509	0.0869756	-1.04062	0.490397	0.978407	Myo9b	myosin IXb	protein_coding	MGI:106624	http://www.informatics.jax.org/marker/MGI:106624
ENSMUSG00000004698	chr12	34047580	34917095	43.8398	0.339731	0.666084	0.510042	0.735339	0.998905	Hdac9	histone deacetylase 9	protein_coding	MGI:1931221	http://www.informatics.jax.org/marker/MGI:1931221
ENSMUSG00000004707	chr1	171588624	171607410	1.49176	0.975475	2.63356	0.370401	NA	NA	Ly9	lymphocyte antigen 9	protein_coding	MGI:96885	http://www.informatics.jax.org/marker/MGI:96885
ENSMUSG00000004709	chr1	171559193	171609746	0.374681	-2.17811	3.49176	-0.623784	NA	NA	Cd244a	CD244 molecule A	protein_coding	MGI:109294	http://www.informatics.jax.org/marker/MGI:109294
ENSMUSG00000004730	chr17	57358691	57483527	24.695	0.0409531	1.08224	0.037841	0.979992	0.998905	Adgre1	adhesion G protein-coupled receptor E1	protein_coding	MGI:106912	http://www.informatics.jax.org/marker/MGI:106912
ENSMUSG00000004748	chr11	4091480	4095445	77.1695	0.425852	0.335017	1.27114	0.399535	0.947594	Mtfp1	mitochondrial fission process 1	protein_coding	MGI:1916686	http://www.informatics.jax.org/marker/MGI:1916686
ENSMUSG00000004768	chr1	33719887	33742564	394.293	0.263878	0.164923	1.60001	0.288957	0.873177	Rab23	RAB23, member RAS oncogene family	protein_coding	MGI:99833	http://www.informatics.jax.org/marker/MGI:99833
ENSMUSG00000004771	chr9	64715299	64737758	3458.88	0.0376749	0.0878841	0.428688	0.776322	0.998905	Rab11a	RAB11A, member RAS oncogene family	protein_coding	MGI:1858202	http://www.informatics.jax.org/marker/MGI:1858202
ENSMUSG00000004788	chr12	85219481	85226628	937.348	-0.0276582	0.13101	-0.211115	0.888725	0.998905	Eif2b2	eukaryotic translation initiation factor 2B, subunit 2 beta	protein_coding	MGI:2145118	http://www.informatics.jax.org/marker/MGI:2145118
ENSMUSG00000004789	chr12	85110833	85134845	2265.23	-0.0231863	0.0977403	-0.237224	0.875071	0.998905	Dlst	dihydrolipoamide S-succinyltransferase (E2 component of 2-oxo-glutarate complex)	protein_coding	MGI:1926170	http://www.informatics.jax.org/marker/MGI:1926170
ENSMUSG00000004791	chr12	85166635	85177790	2.9299	4.88053	2.4456	1.99564	0.185963	0.752293	Pgf	placental growth factor	protein_coding	MGI:105095	http://www.informatics.jax.org/marker/MGI:105095
ENSMUSG00000004798	chr11	61775649	61855073	853.658	-0.0710929	0.120264	-0.591139	0.695221	0.998905	Ulk2	unc-51 like kinase 2	protein_coding	MGI:1352758	http://www.informatics.jax.org/marker/MGI:1352758
ENSMUSG00000004814	chr5	135569937	135573049	0.484429	2.27755	3.45524	0.659159	NA	NA	Ccl24	chemokine (C-C motif) ligand 24	protein_coding	MGI:1928953	http://www.informatics.jax.org/marker/MGI:1928953
ENSMUSG00000004815	chr5	108646693	108669672	943.658	-0.333596	0.133626	-2.49649	0.0980148	0.56021	Dgkq	diacylglycerol kinase, theta	protein_coding	MGI:102918	http://www.informatics.jax.org/marker/MGI:102918
ENSMUSG00000004821	chr5	108777235	108795363	0	NA	NA	NA	NA	NA	Tmed11	transmembrane p24 trafficking protein 11	protein_coding	MGI:1914616	http://www.informatics.jax.org/marker/MGI:1914616
ENSMUSG00000004837	chr11	61653265	61672784	6.57842	1.40861	1.18799	1.1857	0.431968	0.960333	Grap	GRB2-related adaptor protein	protein_coding	MGI:1918770	http://www.informatics.jax.org/marker/MGI:1918770
ENSMUSG00000004842	chr16	65520511	65535005	8.15756	-0.280123	0.819709	-0.341735	0.820824	0.998905	Pou1f1	POU domain, class 1, transcription factor 1	protein_coding	MGI:97588	http://www.informatics.jax.org/marker/MGI:97588
ENSMUSG00000004843	chr16	65539128	65562726	2827.78	-0.30387	0.0842692	-3.60595	0.0168551	0.179599	Chmp2b	charged multivesicular body protein 2B	protein_coding	MGI:1916192	http://www.informatics.jax.org/marker/MGI:1916192
ENSMUSG00000004846	chr5	136987019	136996648	786.826	0.433735	0.16453	2.63621	0.0806105	0.498843	Plod3	procollagen-lysine, 2-oxoglutarate 5-dioxygenase 3	protein_coding	MGI:1347008	http://www.informatics.jax.org/marker/MGI:1347008
ENSMUSG00000004849	chr5	137034993	137046135	998.809	0.150405	0.107732	1.39611	0.354823	0.919232	Ap1s1	adaptor protein complex AP-1, sigma 1	protein_coding	MGI:1098244	http://www.informatics.jax.org/marker/MGI:1098244
ENSMUSG00000004864	chr17	28769297	28780233	785.69	-0.39465	0.144319	-2.73456	0.0699337	0.46264	Mapk13	mitogen-activated protein kinase 13	protein_coding	MGI:1346864	http://www.informatics.jax.org/marker/MGI:1346864
ENSMUSG00000004865	chr17	28587648	28622709	2720.88	-0.285658	0.0891368	-3.20472	0.0336755	0.293672	Srpk1	serine/arginine-rich protein specific kinase 1	protein_coding	MGI:106908	http://www.informatics.jax.org/marker/MGI:106908
ENSMUSG00000004872	chr1	78101267	78197134	27.2618	1.41169	0.939663	1.50234	0.319405	0.898138	Pax3	paired box 3	protein_coding	MGI:97487	http://www.informatics.jax.org/marker/MGI:97487
ENSMUSG00000004880	chr1	181815335	181843046	1891.24	-0.119327	0.090848	-1.31348	0.384022	0.936382	Lbr	lamin B receptor	protein_coding	MGI:2138281	http://www.informatics.jax.org/marker/MGI:2138281
ENSMUSG00000004885	chr3	87948666	87953376	66.9469	-0.336652	1.0108	-0.333055	0.8253	0.998905	Crabp2	cellular retinoic acid binding protein II	protein_coding	MGI:88491	http://www.informatics.jax.org/marker/MGI:88491
ENSMUSG00000004891	chr3	87971078	87980451	710.603	0.659181	0.197752	3.33338	0.0271603	0.253405	Nes	nestin	protein_coding	MGI:101784	http://www.informatics.jax.org/marker/MGI:101784
ENSMUSG00000004892	chr3	87987531	88000230	8.46387	-2.42499	1.59048	-1.52469	NA	NA	Bcan	brevican	protein_coding	MGI:1096385	http://www.informatics.jax.org/marker/MGI:1096385
ENSMUSG00000004894	chr3	88021750	88027583	7.65379	-2.89148	3.27242	-0.883589	NA	NA	Hapln2	hyaluronan and proteoglycan link protein 2	protein_coding	MGI:2137300	http://www.informatics.jax.org/marker/MGI:2137300
ENSMUSG00000004895	chr3	87858903	87885608	1688.22	-0.000338273	0.140325	-0.00241064	0.998725	0.999838	Prcc	papillary renal cell carcinoma (translocation-associated)	protein_coding	MGI:2137738	http://www.informatics.jax.org/marker/MGI:2137738
ENSMUSG00000004896	chr3	87922601	87930717	678.83	-0.0133245	0.120272	-0.110787	0.941468	0.998905	Rrnad1	ribosomal RNA adenine dimethylase domain containing 1	protein_coding	MGI:2387197	http://www.informatics.jax.org/marker/MGI:2387197
ENSMUSG00000004897	chr3	87906321	87916132	10643.3	-0.0536901	0.0742947	-0.722665	0.631975	0.998905	Hdgf	hepatoma-derived growth factor	protein_coding	MGI:1194494	http://www.informatics.jax.org/marker/MGI:1194494
ENSMUSG00000004902	chr6	120773578	120794336	11.0667	0.765733	0.868965	0.881201	0.559208	0.991877	Slc25a18	solute carrier family 25 (mitochondrial carrier), member 18	protein_coding	MGI:1919053	http://www.informatics.jax.org/marker/MGI:1919053
ENSMUSG00000004929	chr10	81070035	81082559	807.361	0.0950936	0.120505	0.789123	0.600978	0.996489	Thop1	thimet oligopeptidase 1	protein_coding	MGI:1354165	http://www.informatics.jax.org/marker/MGI:1354165
ENSMUSG00000004931	chr10	81266960	81273246	563.143	0.0415627	0.117074	0.355013	0.813987	0.998905	Apba3	amyloid beta (A4) precursor protein-binding, family A, member 3	protein_coding	MGI:1888527	http://www.informatics.jax.org/marker/MGI:1888527
ENSMUSG00000004933	chr10	81252935	81263365	10.9326	1.60394	0.852103	1.88233	0.212208	0.795282	Matk	megakaryocyte-associated tyrosine kinase	protein_coding	MGI:99259	http://www.informatics.jax.org/marker/MGI:99259
ENSMUSG00000004934	chr10	81153266	81167923	1223.01	-0.0405505	0.103912	-0.390238	0.795919	0.998905	Pias4	protein inhibitor of activated STAT 4	protein_coding	MGI:2136940	http://www.informatics.jax.org/marker/MGI:2136940
ENSMUSG00000004936	chr9	64185770	64253631	2153.28	0.017462	0.0995227	0.175458	0.907426	0.998905	Map2k1	mitogen-activated protein kinase kinase 1	protein_coding	MGI:1346866	http://www.informatics.jax.org/marker/MGI:1346866
ENSMUSG00000004937	chr10	81044075	81060181	4158.46	0.060414	0.0766072	0.788621	0.60121	0.996489	Sgta	small glutamine-rich tetratricopeptide repeat (TPR)-containing, alpha	protein_coding	MGI:1098703	http://www.informatics.jax.org/marker/MGI:1098703
ENSMUSG00000004939	chr10	81198170	81202051	0.428556	2.11681	3.46361	0.611158	NA	NA	Nmrk2	nicotinamide riboside kinase 2	protein_coding	MGI:1916814	http://www.informatics.jax.org/marker/MGI:1916814
ENSMUSG00000004945	chr17	5410870	5440259	701.17	-0.0381101	0.13346	-0.285554	0.849895	0.998905	Tmem242	transmembrane protein 242	protein_coding	MGI:1917794	http://www.informatics.jax.org/marker/MGI:1917794
ENSMUSG00000004947	chr5	135994800	136032872	2235.31	-0.0504745	0.0946707	-0.533159	0.723824	0.998905	Dtx2	deltex 2, E3 ubiquitin ligase	protein_coding	MGI:1921448	http://www.informatics.jax.org/marker/MGI:1921448
ENSMUSG00000004948	chr5	135980099	135988624	0.127356	-0.970291	3.53381	-0.274574	NA	NA	Zp3	zona pellucida glycoprotein 3	protein_coding	MGI:99215	http://www.informatics.jax.org/marker/MGI:99215
ENSMUSG00000004951	chr5	135887919	135889563	11901.6	0.113436	0.0958777	1.18313	0.432969	0.96057	Hspb1	heat shock protein 1	protein_coding	MGI:96240	http://www.informatics.jax.org/marker/MGI:96240
ENSMUSG00000004952	chr5	136083916	136111860	182.859	0.554706	0.277807	1.99673	0.185723	0.752212	Rasa4	RAS p21 protein activator 4	protein_coding	MGI:1858600	http://www.informatics.jax.org/marker/MGI:1858600
ENSMUSG00000004961	chr7	4539765	4547541	2.26172	-2.04703	2.09561	-0.976817	0.51738	0.983779	Syt5	synaptotagmin V	protein_coding	MGI:1926368	http://www.informatics.jax.org/marker/MGI:1926368
ENSMUSG00000004980	chr6	51460932	51469894	14550.6	-0.0315426	0.099018	-0.318555	0.832791	0.998905	Hnrnpa2b1	heterogeneous nuclear ribonucleoprotein A2/B1	protein_coding	MGI:104819	http://www.informatics.jax.org/marker/MGI:104819
ENSMUSG00000004988	chr6	117933559	117937692	176.348	0.475619	0.302221	1.57375	0.296946	0.880119	Fxyd4	FXYD domain-containing ion transport regulator 4	protein_coding	MGI:1889005	http://www.informatics.jax.org/marker/MGI:1889005
ENSMUSG00000004994	chr8	84257795	84270380	632.741	0.183599	0.148926	1.23282	0.413897	0.954377	Ccdc130	coiled-coil domain containing 130	protein_coding	MGI:1914986	http://www.informatics.jax.org/marker/MGI:1914986
ENSMUSG00000004996	chr8	84249906	84257326	503.114	-0.908904	0.128366	-7.08057	2.69661e-06	0.000120028	Mri1	methylthioribose-1-phosphate isomerase 1	protein_coding	MGI:1915123	http://www.informatics.jax.org/marker/MGI:1915123
ENSMUSG00000005034	chr3	146729574	146812990	1179.63	0.212751	0.156835	1.35653	0.368629	0.928178	Prkacb	protein kinase, cAMP dependent, catalytic, beta	protein_coding	MGI:97594	http://www.informatics.jax.org/marker/MGI:97594
ENSMUSG00000005043	chr11	119343425	119355536	909.066	0.312675	0.117467	2.66182	0.0777098	0.48835	Sgsh	N-sulfoglucosamine sulfohydrolase (sulfamidase)	protein_coding	MGI:1350341	http://www.informatics.jax.org/marker/MGI:1350341
ENSMUSG00000005045	chr4	152338651	152390194	60.2357	0.63909	0.398033	1.60562	0.287269	0.87241	Chd5	chromodomain helicase DNA binding protein 5	protein_coding	MGI:3036258	http://www.informatics.jax.org/marker/MGI:3036258
ENSMUSG00000005054	chr10	78425669	78427622	3052.19	0.143332	0.1441	0.99467	0.509754	0.983077	Cstb	cystatin B	protein_coding	MGI:109514	http://www.informatics.jax.org/marker/MGI:109514
ENSMUSG00000005057	chr5	136218147	136246556	30.0085	-0.187891	0.496071	-0.378758	0.801796	0.998905	Sh2b2	SH2B adaptor protein 2	protein_coding	MGI:1345171	http://www.informatics.jax.org/marker/MGI:1345171
ENSMUSG00000005069	chr6	124396816	124415067	574.614	-0.166228	0.113437	-1.46537	0.331458	0.901992	Pex5	peroxisomal biogenesis factor 5	protein_coding	MGI:1098808	http://www.informatics.jax.org/marker/MGI:1098808
ENSMUSG00000005078	chr12	72085589	72101461	634.784	0.220863	0.115973	1.90443	0.206889	0.788319	Jkamp	JNK1/MAPK8-associated membrane protein	protein_coding	MGI:1915057	http://www.informatics.jax.org/marker/MGI:1915057
ENSMUSG00000005087	chr2	102811141	102901665	44589	-0.0475983	0.090045	-0.528606	0.726087	0.998905	Cd44	CD44 antigen	protein_coding	MGI:88338	http://www.informatics.jax.org/marker/MGI:88338
ENSMUSG00000005089	chr2	102658659	102790784	259.675	-0.226027	0.358242	-0.630935	0.675834	0.998905	Slc1a2	solute carrier family 1 (glial high affinity glutamate transporter), member 2	protein_coding	MGI:101931	http://www.informatics.jax.org/marker/MGI:101931
ENSMUSG00000005102	chr2	118388618	118475234	3784.67	0.56955	0.0852641	6.67983	9.55175e-06	0.000373359	Eif2ak4	eukaryotic translation initiation factor 2 alpha kinase 4	protein_coding	MGI:1353427	http://www.informatics.jax.org/marker/MGI:1353427
ENSMUSG00000005103	chr5	38526813	38563221	10825	-0.204282	0.087502	-2.3346	0.1218	0.625164	Wdr1	WD repeat domain 1	protein_coding	MGI:1337100	http://www.informatics.jax.org/marker/MGI:1337100
ENSMUSG00000005107	chr5	38349273	38503143	63.8638	0.484741	0.293998	1.64879	0.274508	0.858138	Slc2a9	solute carrier family 2 (facilitated glucose transporter), member 9	protein_coding	MGI:2152844	http://www.informatics.jax.org/marker/MGI:2152844
ENSMUSG00000005124	chr15	66891320	66923201	101.734	0.291269	1.02878	0.283122	0.851159	0.998905	Wisp1	WNT1 inducible signaling pathway protein 1	protein_coding	MGI:1197008	http://www.informatics.jax.org/marker/MGI:1197008
ENSMUSG00000005125	chr15	66929318	66969640	4691.95	-0.288133	0.0877012	-3.28539	0.0294504	0.268341	Ndrg1	N-myc downstream regulated gene 1	protein_coding	MGI:1341799	http://www.informatics.jax.org/marker/MGI:1341799
ENSMUSG00000005131	chr9	53402325	53434402	126.437	-1.3466	0.222366	-6.05579	5.98256e-05	0.00187776	4930550C14Rik	RIKEN cDNA 4930550C14 gene	protein_coding	MGI:1922561	http://www.informatics.jax.org/marker/MGI:1922561
ENSMUSG00000005142	chr8	85083270	85098282	1880.71	-0.094744	0.114263	-0.829172	0.582637	0.993957	Man2b1	mannosidase 2, alpha B1	protein_coding	MGI:107286	http://www.informatics.jax.org/marker/MGI:107286
ENSMUSG00000005148	chr14	99298691	99315036	36277.8	-0.347384	0.128722	-2.69871	0.0736823	0.476521	Klf5	Kruppel-like factor 5	protein_coding	MGI:1338056	http://www.informatics.jax.org/marker/MGI:1338056
ENSMUSG00000005150	chr8	85075035	85081306	305.177	0.00844259	0.151378	0.0557714	0.970515	0.998905	Wdr83	WD repeat domain containing 83	protein_coding	MGI:1915086	http://www.informatics.jax.org/marker/MGI:1915086
ENSMUSG00000005161	chr8	84969587	84974834	2033.46	0.138542	0.0904638	1.53146	0.310115	0.889502	Prdx2	peroxiredoxin 2	protein_coding	MGI:109486	http://www.informatics.jax.org/marker/MGI:109486
ENSMUSG00000005198	chr11	69733997	69758637	20115.9	0.0977911	0.138369	0.70674	0.639503	0.998905	Polr2a	polymerase (RNA) II (DNA directed) polypeptide A	protein_coding	MGI:98086	http://www.informatics.jax.org/marker/MGI:98086
ENSMUSG00000005202	chr11	69614804	69617905	0.107139	0.472381	3.53381	0.133675	NA	NA	Shbg	sex hormone binding globulin	protein_coding	MGI:98295	http://www.informatics.jax.org/marker/MGI:98295
ENSMUSG00000005204	chr11	69673115	69682084	1031.67	-0.0578471	0.0973707	-0.594091	0.693776	0.998905	Senp3	SUMO/sentrin specific peptidase 3	protein_coding	MGI:2158736	http://www.informatics.jax.org/marker/MGI:2158736
ENSMUSG00000005220	chr5	72300025	72504473	0.224776	1.18857	3.53052	0.336657	NA	NA	Corin	corin	protein_coding	MGI:1349451	http://www.informatics.jax.org/marker/MGI:1349451
ENSMUSG00000005225	chr6	54595111	54645839	905.346	0.139627	0.122862	1.13645	0.451336	0.966505	Plekha8	pleckstrin homology domain containing, family A (phosphoinositide binding specific) member 8	protein_coding	MGI:2681164	http://www.informatics.jax.org/marker/MGI:2681164
ENSMUSG00000005232	chr2	69211073	69227841	0	NA	NA	NA	NA	NA	G6pc2	glucose-6-phosphatase, catalytic, 2	protein_coding	MGI:1277193	http://www.informatics.jax.org/marker/MGI:1277193
ENSMUSG00000005233	chr2	69193895	69206194	185.854	0.194342	0.18305	1.06168	0.48166	0.976277	Spc25	SPC25, NDC80 kinetochore complex component, homolog (S. cerevisiae)	protein_coding	MGI:1913692	http://www.informatics.jax.org/marker/MGI:1913692
ENSMUSG00000005237	chr11	69420809	69549110	23.9195	-0.0739842	0.533573	-0.138658	0.926781	0.998905	Dnah2	dynein, axonemal, heavy chain 2	protein_coding	MGI:107731	http://www.informatics.jax.org/marker/MGI:107731
ENSMUSG00000005251	chr16	97741933	97763787	4241.19	0.183781	0.11517	1.59573	0.290248	0.873897	Ripk4	receptor-interacting serine-threonine kinase 4	protein_coding	MGI:1919638	http://www.informatics.jax.org/marker/MGI:1919638
ENSMUSG00000005262	chr16	18811779	18835261	1305.52	0.0731773	0.0936352	0.781514	0.604492	0.996489	Ufd1	ubiquitin recognition factor in ER-associated degradation 1	protein_coding	MGI:109353	http://www.informatics.jax.org/marker/MGI:109353
ENSMUSG00000005267	chr11	62700356	62731905	186.229	0.481158	0.211477	2.27522	0.131577	0.652268	Zfp287	zinc finger protein 287	protein_coding	MGI:2176561	http://www.informatics.jax.org/marker/MGI:2176561
ENSMUSG00000005268	chr15	10177238	10349180	18.9969	-0.739045	0.628722	-1.17547	0.435952	0.961094	Prlr	prolactin receptor	protein_coding	MGI:97763	http://www.informatics.jax.org/marker/MGI:97763
ENSMUSG00000005299	chr5	33739673	33782817	2139.26	0.0461199	0.0863144	0.534324	0.723245	0.998905	Letm1	leucine zipper-EF-hand containing transmembrane protein 1	protein_coding	MGI:1932557	http://www.informatics.jax.org/marker/MGI:1932557
ENSMUSG00000005312	chr13	58176156	58215653	5156.09	-0.160371	0.0922917	-1.73765	0.249471	0.83498	Ubqln1	ubiquilin 1	protein_coding	MGI:1860276	http://www.informatics.jax.org/marker/MGI:1860276
ENSMUSG00000005320	chr13	55152640	55168759	33.3382	-3.25135	0.737791	-4.40687	0.00349278	0.0559936	Fgfr4	fibroblast growth factor receptor 4	protein_coding	MGI:95525	http://www.informatics.jax.org/marker/MGI:95525
ENSMUSG00000005338	chr1	173333258	173367695	6.07231	0.832673	1.61529	0.515494	0.732618	0.998905	Cadm3	cell adhesion molecule 3	protein_coding	MGI:2137858	http://www.informatics.jax.org/marker/MGI:2137858
ENSMUSG00000005339	chr1	173221284	173227214	0	NA	NA	NA	NA	NA	Fcer1a	Fc receptor, IgE, high affinity I, alpha polypeptide	protein_coding	MGI:95494	http://www.informatics.jax.org/marker/MGI:95494
ENSMUSG00000005354	chr15	77915047	77929006	2009.19	0.129975	0.142777	0.910333	0.546291	0.987477	Txn2	thioredoxin 2	protein_coding	MGI:1929468	http://www.informatics.jax.org/marker/MGI:1929468
ENSMUSG00000005355	chr10	78711991	78718294	339.446	-0.445776	0.192454	-2.31627	0.124755	0.632983	Casp14	caspase 14	protein_coding	MGI:1335092	http://www.informatics.jax.org/marker/MGI:1335092
ENSMUSG00000005357	chr10	78780496	78814765	12.68	0.567873	0.68406	0.830151	0.582192	0.993841	Slc1a6	solute carrier family 1 (high affinity aspartate/glutamate transporter), member 6	protein_coding	MGI:1096331	http://www.informatics.jax.org/marker/MGI:1096331
ENSMUSG00000005360	chr15	8634124	8710764	577.137	0.134453	0.531512	0.252963	0.866857	0.998905	Slc1a3	solute carrier family 1 (glial high affinity glutamate transporter), member 3	protein_coding	MGI:99917	http://www.informatics.jax.org/marker/MGI:99917
ENSMUSG00000005362	chr6	106780201	106800077	879.313	-0.0306113	0.141849	-0.215801	0.886272	0.998905	Crbn	cereblon	protein_coding	MGI:1913277	http://www.informatics.jax.org/marker/MGI:1913277
ENSMUSG00000005364	chr6	106710357	106749037	0.264618	-1.71101	3.52677	-0.485149	NA	NA	Il5ra	interleukin 5 receptor, alpha	protein_coding	MGI:96558	http://www.informatics.jax.org/marker/MGI:96558
ENSMUSG00000005370	chr17	87975050	87990883	1382.81	0.298711	0.104367	2.86213	0.0578428	0.411273	Msh6	mutS homolog 6	protein_coding	MGI:1343961	http://www.informatics.jax.org/marker/MGI:1343961
ENSMUSG00000005371	chr17	87990859	88065291	4407.03	-0.176541	0.0936731	-1.88465	0.211643	0.795103	Fbxo11	F-box protein 11	protein_coding	MGI:2147134	http://www.informatics.jax.org/marker/MGI:2147134
ENSMUSG00000005373	chr5	135089890	135138382	68.3381	0.021468	0.39577	0.0542435	0.971322	0.998905	Mlxipl	MLX interacting protein-like	protein_coding	MGI:1927999	http://www.informatics.jax.org/marker/MGI:1927999
ENSMUSG00000005374	chr5	135149657	135165760	724.45	0.0428612	0.126103	0.339889	0.821775	0.998905	Tbl2	transducin (beta)-like 2	protein_coding	MGI:1351652	http://www.informatics.jax.org/marker/MGI:1351652
ENSMUSG00000005378	chr5	135052957	135064959	880.716	0.125145	0.13037	0.959924	0.524651	0.98439	Bud23	BUD23, rRNA methyltransferase and ribosome maturation factor	protein_coding	MGI:1913388	http://www.informatics.jax.org/marker/MGI:1913388
ENSMUSG00000005397	chr13	13437551	13512269	3455.88	-0.102324	0.534601	-0.191403	0.899057	0.998905	Nid1	nidogen 1	protein_coding	MGI:97342	http://www.informatics.jax.org/marker/MGI:97342
ENSMUSG00000005410	chr8	75109569	75128439	954.949	0.588616	0.169392	3.47488	0.0212795	0.213378	Mcm5	minichromosome maintenance complex component 5	protein_coding	MGI:103197	http://www.informatics.jax.org/marker/MGI:103197
ENSMUSG00000005413	chr8	75093621	75100589	55.5215	0.261902	0.507303	0.516264	0.732234	0.998905	Hmox1	heme oxygenase 1	protein_coding	MGI:96163	http://www.informatics.jax.org/marker/MGI:96163
ENSMUSG00000005417	chr11	59661305	59780860	20975.7	-0.311967	0.0740712	-4.21172	0.0052492	0.0762174	Mprip	myosin phosphatase Rho interacting protein	protein_coding	MGI:1349438	http://www.informatics.jax.org/marker/MGI:1349438
ENSMUSG00000005442	chr7	25267704	25294159	19064.2	0.0875662	0.109632	0.798727	0.596556	0.996059	Cic	capicua transcriptional repressor	protein_coding	MGI:1918972	http://www.informatics.jax.org/marker/MGI:1918972
ENSMUSG00000005447	chr7	25295049	25297986	917.078	0.0881645	0.154748	0.569729	0.705735	0.998905	Pafah1b3	platelet-activating factor acetylhydrolase, isoform 1b, subunit 3	protein_coding	MGI:108414	http://www.informatics.jax.org/marker/MGI:108414
ENSMUSG00000005465	chr8	84030294	84042589	0.866683	-1.41538	3.44283	-0.41111	NA	NA	Il27ra	interleukin 27 receptor, alpha	protein_coding	MGI:1355318	http://www.informatics.jax.org/marker/MGI:1355318
ENSMUSG00000005469	chr8	83972993	83996443	2860.97	-0.00863122	0.0682809	-0.126408	0.933234	0.998905	Prkaca	protein kinase, cAMP dependent, catalytic, alpha	protein_coding	MGI:97592	http://www.informatics.jax.org/marker/MGI:97592
ENSMUSG00000005470	chr8	83955507	83970197	299.14	0.399666	0.207313	1.92784	0.201362	0.779702	Asf1b	anti-silencing function 1B histone chaperone	protein_coding	MGI:1914179	http://www.informatics.jax.org/marker/MGI:1914179
ENSMUSG00000005474	chr5	136693146	136701094	2.21723	4.47846	2.61174	1.71474	NA	NA	Myl10	myosin, light chain 10, regulatory	protein_coding	MGI:1891705	http://www.informatics.jax.org/marker/MGI:1891705
ENSMUSG00000005481	chr8	83715177	83726892	806.668	0.0246325	0.147151	0.167396	0.911662	0.998905	Ddx39	DEAD (Asp-Glu-Ala-Asp) box polypeptide 39	protein_coding	MGI:1915528	http://www.informatics.jax.org/marker/MGI:1915528
ENSMUSG00000005483	chr8	83608193	83612653	3580.34	0.08027	0.0839449	0.956224	0.52625	0.98439	Dnajb1	DnaJ heat shock protein family (Hsp40) member B1	protein_coding	MGI:1931874	http://www.informatics.jax.org/marker/MGI:1931874
ENSMUSG00000005493	chr3	153857149	153906138	32.0812	-0.0496074	0.410992	-0.120702	0.936241	0.998905	Msh4	mutS homolog 4	protein_coding	MGI:1860077	http://www.informatics.jax.org/marker/MGI:1860077
ENSMUSG00000005501	chr1	87945119	88008551	2383.15	-0.186024	0.104934	-1.77278	0.240029	0.825386	Usp40	ubiquitin specific peptidase 40	protein_coding	MGI:2443184	http://www.informatics.jax.org/marker/MGI:2443184
ENSMUSG00000005503	chr6	52313498	52318378	0	NA	NA	NA	NA	NA	Evx1	even-skipped homeobox 1	protein_coding	MGI:95461	http://www.informatics.jax.org/marker/MGI:95461
ENSMUSG00000005505	chr2	90904740	90911626	403.468	-0.227956	0.135415	-1.68339	0.264563	0.847697	Kbtbd4	kelch repeat and BTB (POZ) domain containing 4	protein_coding	MGI:1914386	http://www.informatics.jax.org/marker/MGI:1914386
ENSMUSG00000005506	chr2	90940382	91019497	2622.65	-0.239766	0.0763895	-3.13873	0.037507	0.315877	Celf1	CUGBP, Elav-like family member 1	protein_coding	MGI:1342295	http://www.informatics.jax.org/marker/MGI:1342295
ENSMUSG00000005510	chr2	90894634	90904827	326.716	-0.463596	0.1883	-2.462	0.102742	0.573334	Ndufs3	NADH:ubiquinone oxidoreductase core subunit S3	protein_coding	MGI:1915599	http://www.informatics.jax.org/marker/MGI:1915599
ENSMUSG00000005514	chr5	135670033	135735326	8719.04	-0.00744872	0.0890833	-0.0836152	0.955807	0.998905	Por	P450 (cytochrome) oxidoreductase	protein_coding	MGI:97744	http://www.informatics.jax.org/marker/MGI:97744
ENSMUSG00000005533	chr7	67952827	68233668	14670.8	0.165856	0.0923952	1.79507	0.234168	0.819777	Igf1r	insulin-like growth factor I receptor	protein_coding	MGI:96433	http://www.informatics.jax.org/marker/MGI:96433
ENSMUSG00000005534	chr8	3122061	3279617	2661.76	-0.237555	0.118007	-2.01305	0.182153	0.746747	Insr	insulin receptor	protein_coding	MGI:96575	http://www.informatics.jax.org/marker/MGI:96575
ENSMUSG00000005540	chr8	3681737	3694175	0.374681	-2.17811	3.49176	-0.623784	NA	NA	Fcer2a	Fc receptor, IgE, low affinity II, alpha polypeptide	protein_coding	MGI:95497	http://www.informatics.jax.org/marker/MGI:95497
ENSMUSG00000005547	chr7	26835305	26843548	404.619	0.636033	0.257778	2.46737	0.101995	0.572369	Cyp2a5	cytochrome P450, family 2, subfamily a, polypeptide 5	protein_coding	MGI:88597	http://www.informatics.jax.org/marker/MGI:88597
ENSMUSG00000005553	chr7	30712209	30725534	0.242214	1.24553	3.52772	0.353071	NA	NA	Atp4a	ATPase, H+/K+ exchanging, gastric, alpha polypeptide	protein_coding	MGI:88113	http://www.informatics.jax.org/marker/MGI:88113
ENSMUSG00000005566	chr7	12999114	13031035	3249.21	0.0548224	0.098889	0.554383	0.713306	0.998905	Trim28	tripartite motif-containing 28	protein_coding	MGI:109274	http://www.informatics.jax.org/marker/MGI:109274
ENSMUSG00000005575	chr7	13035120	13038275	3985.57	-0.177672	0.102204	-1.73841	0.249264	0.83477	Ube2m	ubiquitin-conjugating enzyme E2M	protein_coding	MGI:108278	http://www.informatics.jax.org/marker/MGI:108278
ENSMUSG00000005580	chr16	4287529	4420498	615.879	0.13907	0.140314	0.991134	0.51126	0.983463	Adcy9	adenylate cyclase 9	protein_coding	MGI:108450	http://www.informatics.jax.org/marker/MGI:108450
ENSMUSG00000005583	chr13	83504034	83667080	92.8764	2.2538	0.608098	3.70632	0.0140347	0.157891	Mef2c	myocyte enhancer factor 2C	protein_coding	MGI:99458	http://www.informatics.jax.org/marker/MGI:99458
ENSMUSG00000005609	chr7	111028951	111056377	1816.41	-0.199612	0.114575	-1.7422	0.248233	0.833858	Ctr9	CTR9 homolog, Paf1/RNA polymerase II complex component	protein_coding	MGI:109345	http://www.informatics.jax.org/marker/MGI:109345
ENSMUSG00000005610	chr7	111067750	111083030	50646.3	-0.130305	0.103928	-1.2538	0.405997	0.949935	Eif4g2	eukaryotic translation initiation factor 4, gamma 2	protein_coding	MGI:109207	http://www.informatics.jax.org/marker/MGI:109207
ENSMUSG00000005611	chr7	110868266	110982461	175.315	3.1638	1.5877	1.9927	0.186612	0.753396	Mrvi1	MRV integration site 1	protein_coding	MGI:1338023	http://www.informatics.jax.org/marker/MGI:1338023
ENSMUSG00000005615	chr16	32430921	32475070	5982.42	-0.329941	0.107228	-3.07701	0.04142	0.335264	Pcyt1a	phosphate cytidylyltransferase 1, choline, alpha isoform	protein_coding	MGI:88557	http://www.informatics.jax.org/marker/MGI:88557
ENSMUSG00000005621	chr7	80993681	81045164	2847.75	-0.114834	0.0736289	-1.55963	0.3013	0.883465	Zfp592	zinc finger protein 592	protein_coding	MGI:2443541	http://www.informatics.jax.org/marker/MGI:2443541
ENSMUSG00000005625	chr3	95032694	95042614	2228.42	0.0672969	0.0956731	0.703405	0.641084	0.998905	Psmd4	proteasome (prosome, macropain) 26S subunit, non-ATPase, 4	protein_coding	MGI:1201670	http://www.informatics.jax.org/marker/MGI:1201670
ENSMUSG00000005628	chr3	95124476	95129209	146.171	1.64318	0.272328	6.03382	6.3628e-05	0.00198363	Tmod4	tropomodulin 4	protein_coding	MGI:1355285	http://www.informatics.jax.org/marker/MGI:1355285
ENSMUSG00000005640	chr3	87796951	87816101	6.27481	1.78664	1.05197	1.69838	0.260333	0.845276	Insrr	insulin receptor-related receptor	protein_coding	MGI:1346037	http://www.informatics.jax.org/marker/MGI:1346037
ENSMUSG00000005649	chr7	13398132	13408887	1.47968	-0.609934	3.0824	-0.197876	NA	NA	Cabp5	calcium binding protein 5	protein_coding	MGI:1352746	http://www.informatics.jax.org/marker/MGI:1352746
ENSMUSG00000005656	chr12	54746349	54795703	1242.78	-0.139421	0.108812	-1.28131	0.395775	0.944672	Snx6	sorting nexin 6	protein_coding	MGI:1919433	http://www.informatics.jax.org/marker/MGI:1919433
ENSMUSG00000005667	chr6	83305691	83325908	220.576	-1.09005	0.388672	-2.80455	0.0630663	0.434943	Mthfd2	methylenetetrahydrofolate dehydrogenase (NAD+ dependent), methenyltetrahydrofolate cyclohydrolase	protein_coding	MGI:1338850	http://www.informatics.jax.org/marker/MGI:1338850
ENSMUSG00000005672	chr5	75574916	75656722	8940.68	-0.382281	0.162983	-2.34553	0.120063	0.622159	Kit	KIT proto-oncogene receptor tyrosine kinase	protein_coding	MGI:96677	http://www.informatics.jax.org/marker/MGI:96677
ENSMUSG00000005674	chr1	171216011	171222514	525.825	0.345031	0.1153	2.99245	0.0473387	0.364018	Tomm40l	translocase of outer mitochondrial membrane 40-like	protein_coding	MGI:3589112	http://www.informatics.jax.org/marker/MGI:3589112
ENSMUSG00000005677	chr1	171213970	171220701	1.39178	0.77862	2.14417	0.363134	NA	NA	Nr1i3	nuclear receptor subfamily 1, group I, member 3	protein_coding	MGI:1346307	http://www.informatics.jax.org/marker/MGI:1346307
ENSMUSG00000005681	chr1	171225054	171226379	1.52108	-4.18214	2.48583	-1.6824	NA	NA	Apoa2	apolipoprotein A-II	protein_coding	MGI:88050	http://www.informatics.jax.org/marker/MGI:88050
ENSMUSG00000005682	chr10	128303335	128321358	2138.67	-0.076814	0.104551	-0.734703	0.62631	0.998905	Pan2	PAN2 poly(A) specific ribonuclease subunit	protein_coding	MGI:1918984	http://www.informatics.jax.org/marker/MGI:1918984
ENSMUSG00000005683	chr10	128337734	128362479	6570.76	-0.0390039	0.0796673	-0.489585	0.745579	0.998905	Cs	citrate synthase	protein_coding	MGI:88529	http://www.informatics.jax.org/marker/MGI:88529
ENSMUSG00000005686	chr7	110768206	110812405	250.466	0.309869	0.163576	1.89434	0.209304	0.792987	Ampd3	adenosine monophosphate deaminase 3	protein_coding	MGI:1096344	http://www.informatics.jax.org/marker/MGI:1096344
ENSMUSG00000005687	chr3	103171655	103179166	1261.06	0.142042	0.116686	1.2173	0.419801	0.955989	Bcas2	breast carcinoma amplified sequence 2	protein_coding	MGI:1915433	http://www.informatics.jax.org/marker/MGI:1915433
ENSMUSG00000005696	chrX	42502453	42529330	0.529236	-2.66533	3.46107	-0.770089	NA	NA	Sh2d1a	SH2 domain containing 1A	protein_coding	MGI:1328352	http://www.informatics.jax.org/marker/MGI:1328352
ENSMUSG00000005698	chr8	105636568	105682922	3625.94	0.00939441	0.0719922	0.130492	0.931082	0.998905	Ctcf	CCCTC-binding factor	protein_coding	MGI:109447	http://www.informatics.jax.org/marker/MGI:109447
ENSMUSG00000005699	chr8	105701148	105703496	111.571	-0.0558461	0.280894	-0.198816	0.89517	0.998905	Pard6a	par-6 family cell polarity regulator alpha	protein_coding	MGI:1927223	http://www.informatics.jax.org/marker/MGI:1927223
ENSMUSG00000005705	chr8	105566698	105637393	0.975739	0.634941	2.57328	0.246744	NA	NA	Agrp	agouti related neuropeptide	protein_coding	MGI:892013	http://www.informatics.jax.org/marker/MGI:892013
ENSMUSG00000005716	chr15	78191114	78206400	0.631854	-2.92552	3.44837	-0.848376	NA	NA	Pvalb	parvalbumin	protein_coding	MGI:97821	http://www.informatics.jax.org/marker/MGI:97821
ENSMUSG00000005718	chr16	4544661	4559854	909.45	0.137784	0.107953	1.27634	0.397611	0.946252	Tfap4	transcription factor AP4	protein_coding	MGI:103239	http://www.informatics.jax.org/marker/MGI:103239
ENSMUSG00000005732	chr16	18239784	18248732	650.854	0.109072	0.12415	0.878549	0.560391	0.991929	Ranbp1	RAN binding protein 1	protein_coding	MGI:96269	http://www.informatics.jax.org/marker/MGI:96269
ENSMUSG00000005763	chr1	165788681	165877277	1.91272	-0.497767	1.51748	-0.328021	NA	NA	Cd247	CD247 antigen	protein_coding	MGI:88334	http://www.informatics.jax.org/marker/MGI:88334
ENSMUSG00000005774	chr3	94954075	94961561	1491.6	-0.0148033	0.104017	-0.142316	0.924855	0.998905	Rfx5	regulatory factor X, 5 (influences HLA class II expression)	protein_coding	MGI:1858421	http://www.informatics.jax.org/marker/MGI:1858421
ENSMUSG00000005779	chr3	94884093	94886961	1187.45	0.254084	0.141376	1.79722	0.233608	0.819681	Psmb4	proteasome (prosome, macropain) subunit, beta type 4	protein_coding	MGI:1098257	http://www.informatics.jax.org/marker/MGI:1098257
ENSMUSG00000005800	chr9	7558456	7568485	0	NA	NA	NA	NA	NA	Mmp8	matrix metallopeptidase 8	protein_coding	MGI:1202395	http://www.informatics.jax.org/marker/MGI:1202395
ENSMUSG00000005802	chr2	122681233	122702663	797.747	0.485691	0.147959	3.2826	0.0295884	0.269103	Slc30a4	solute carrier family 30 (zinc transporter), member 4	protein_coding	MGI:1345282	http://www.informatics.jax.org/marker/MGI:1345282
ENSMUSG00000005803	chr2	122765237	122809569	75.0264	0.864542	0.433129	1.99604	0.185875	0.752293	Sqor	sulfide quinone oxidoreductase	protein_coding	MGI:1929899	http://www.informatics.jax.org/marker/MGI:1929899
ENSMUSG00000005804	chr2	122738503	122749475	983.522	0.686664	0.11955	5.74375	0.000140838	0.00391515	Bloc1s6	biogenesis of lysosomal organelles complex-1, subunit 6, pallidin	protein_coding	MGI:1927580	http://www.informatics.jax.org/marker/MGI:1927580
ENSMUSG00000005813	chr3	138458956	138489515	1363.48	-0.0843488	0.110654	-0.762274	0.613419	0.997648	Metap1	methionyl aminopeptidase 1	protein_coding	MGI:1922874	http://www.informatics.jax.org/marker/MGI:1922874
ENSMUSG00000005823	chr17	57234635	57248446	2350.12	0.0908034	0.0918949	0.988123	0.512544	0.98366	Gpr108	G protein-coupled receptor 108	protein_coding	MGI:1925558	http://www.informatics.jax.org/marker/MGI:1925558
ENSMUSG00000005824	chr17	57189492	57194177	0	NA	NA	NA	NA	NA	Tnfsf14	tumor necrosis factor (ligand) superfamily, member 14	protein_coding	MGI:1355317	http://www.informatics.jax.org/marker/MGI:1355317
ENSMUSG00000005836	chr18	11052508	11085635	0.588187	2.56202	3.44249	0.744236	NA	NA	Gata6	GATA binding protein 6	protein_coding	MGI:107516	http://www.informatics.jax.org/marker/MGI:107516
ENSMUSG00000005846	chr16	11192970	11203331	1385.71	-0.23382	0.104043	-2.24735	0.136372	0.661836	Rsl1d1	ribosomal L1 domain containing 1	protein_coding	MGI:1913659	http://www.informatics.jax.org/marker/MGI:1913659
ENSMUSG00000005864	chrX	71991849	72010218	0	NA	NA	NA	NA	NA	Cnga2	cyclic nucleotide gated channel alpha 2	protein_coding	MGI:108040	http://www.informatics.jax.org/marker/MGI:108040
ENSMUSG00000005871	chr18	34220924	34322189	12469.3	-0.171947	0.0782405	-2.19768	0.14525	0.682929	Apc	adenomatosis polyposis coli	protein_coding	MGI:88039	http://www.informatics.jax.org/marker/MGI:88039
ENSMUSG00000005873	chr18	34344889	34373415	8775.5	0.0837201	0.0643926	1.30015	0.388864	0.938516	Reep5	receptor accessory protein 5	protein_coding	MGI:1270152	http://www.informatics.jax.org/marker/MGI:1270152
ENSMUSG00000005881	chr2	156008045	156018279	2519.96	0.157725	0.0767093	2.05613	0.172974	0.733812	Ergic3	ERGIC and golgi 3	protein_coding	MGI:1913616	http://www.informatics.jax.org/marker/MGI:1913616
ENSMUSG00000005882	chr2	155846894	155930310	689.934	-0.246004	0.12029	-2.04509	0.175294	0.737187	Uqcc1	ubiquinol-cytochrome c reductase complex assembly factor 1	protein_coding	MGI:1929472	http://www.informatics.jax.org/marker/MGI:1929472
ENSMUSG00000005883	chr2	172977700	172993576	0.827585	0.121715	3.10818	0.0391596	NA	NA	Spo11	SPO11 meiotic protein covalently bound to DSB	protein_coding	MGI:1349669	http://www.informatics.jax.org/marker/MGI:1349669
ENSMUSG00000005886	chr1	13139105	13374083	7902.21	-0.231771	0.102475	-2.26173	0.133881	0.657201	Ncoa2	nuclear receptor coactivator 2	protein_coding	MGI:1276533	http://www.informatics.jax.org/marker/MGI:1276533
ENSMUSG00000005891	chr13	28016212	28023559	0	NA	NA	NA	NA	NA	Prl4a1	prolactin family 4, subfamily a, member 1	protein_coding	MGI:1206587	http://www.informatics.jax.org/marker/MGI:1206587
ENSMUSG00000005892	chr6	92242061	92244650	1.46717	3.03685	2.001	1.51766	NA	NA	Trh	thyrotropin releasing hormone	protein_coding	MGI:98823	http://www.informatics.jax.org/marker/MGI:98823
ENSMUSG00000005893	chr6	92091390	92174294	2625.84	-0.126011	0.0867399	-1.45275	0.335641	0.903984	Nr2c2	nuclear receptor subfamily 2, group C, member 2	protein_coding	MGI:1352466	http://www.informatics.jax.org/marker/MGI:1352466
ENSMUSG00000005897	chr10	94148023	94197211	2396.11	0.107004	0.0949022	1.12751	0.454905	0.967891	Nr2c1	nuclear receptor subfamily 2, group C, member 1	protein_coding	MGI:1352465	http://www.informatics.jax.org/marker/MGI:1352465
ENSMUSG00000005899	chr16	17619354	17644828	1365.06	-0.0385436	0.0923677	-0.417284	0.782121	0.998905	Smpd4	sphingomyelin phosphodiesterase 4	protein_coding	MGI:1924876	http://www.informatics.jax.org/marker/MGI:1924876
ENSMUSG00000005907	chr5	3596066	3637232	494.197	0.119073	0.121749	0.978025	0.516863	0.983779	Pex1	peroxisomal biogenesis factor 1	protein_coding	MGI:1918632	http://www.informatics.jax.org/marker/MGI:1918632
ENSMUSG00000005917	chr11	21994764	22002897	11065.5	-0.125693	0.120105	-1.04653	0.48794	0.978379	Otx1	orthodenticle homeobox 1	protein_coding	MGI:97450	http://www.informatics.jax.org/marker/MGI:97450
ENSMUSG00000005936	chr17	28951950	28969549	1355.72	0.144961	0.105528	1.37367	0.362608	0.923823	Kctd20	potassium channel tetramerisation domain containing 20	protein_coding	MGI:1914239	http://www.informatics.jax.org/marker/MGI:1914239
ENSMUSG00000005947	chr11	73090583	73147446	2.00415	-0.0545839	1.86464	-0.0292731	NA	NA	Itgae	integrin alpha E, epithelial-associated	protein_coding	MGI:1298377	http://www.informatics.jax.org/marker/MGI:1298377
ENSMUSG00000005949	chr11	73183596	73199042	474.951	0.040938	0.125942	0.325055	0.829431	0.998905	Ctns	cystinosis, nephropathic	protein_coding	MGI:1932872	http://www.informatics.jax.org/marker/MGI:1932872
ENSMUSG00000005950	chr11	73160421	73172685	0.716234	2.84544	3.43202	0.829085	NA	NA	P2rx5	purinergic receptor P2X, ligand-gated ion channel, 5	protein_coding	MGI:2137026	http://www.informatics.jax.org/marker/MGI:2137026
ENSMUSG00000005951	chr11	73199460	73224511	297.068	0.343373	0.190764	1.79999	0.23289	0.819246	Shpk	sedoheptulokinase	protein_coding	MGI:1921887	http://www.informatics.jax.org/marker/MGI:1921887
ENSMUSG00000005952	chr11	73234292	73261242	4.05001	1.19483	1.21821	0.980806	0.515671	0.983779	Trpv1	transient receptor potential cation channel, subfamily V, member 1	protein_coding	MGI:1341787	http://www.informatics.jax.org/marker/MGI:1341787
ENSMUSG00000005958	chr16	21204755	21223305	8130.76	-0.406995	0.102863	-3.95669	0.00873359	0.111344	Ephb3	Eph receptor B3	protein_coding	MGI:104770	http://www.informatics.jax.org/marker/MGI:104770
ENSMUSG00000005968	chr3	94612757	94658872	3546.86	0.195595	0.140483	1.39231	0.356135	0.920563	Tuft1	tuftelin 1	protein_coding	MGI:109572	http://www.informatics.jax.org/marker/MGI:109572
ENSMUSG00000005973	chr2	105386291	105399319	3056.08	0.106554	0.0880384	1.21031	0.422473	0.956767	Rcn1	reticulocalbin 1	protein_coding	MGI:104559	http://www.informatics.jax.org/marker/MGI:104559
ENSMUSG00000005980	chr16	4036942	4040024	0.109241	0.472381	3.53381	0.133675	NA	NA	Dnase1	deoxyribonuclease I	protein_coding	MGI:103157	http://www.informatics.jax.org/marker/MGI:103157
ENSMUSG00000005981	chr16	4039971	4077827	1612.83	0.169456	0.0823501	2.05775	0.172637	0.733106	Trap1	TNF receptor-associated protein 1	protein_coding	MGI:1915265	http://www.informatics.jax.org/marker/MGI:1915265
ENSMUSG00000005982	chr16	3872375	3904780	1211.42	0.080016	0.0982905	0.814077	0.58952	0.995406	Naa60	N(alpha)-acetyltransferase 60, NatF catalytic subunit	protein_coding	MGI:1922013	http://www.informatics.jax.org/marker/MGI:1922013
ENSMUSG00000005983	chr16	3895179	3908689	113.251	0.159347	0.229424	0.694553	0.645288	0.998905	1700037C18Rik	RIKEN cDNA 1700037C18 gene	protein_coding	MGI:1920511	http://www.informatics.jax.org/marker/MGI:1920511
ENSMUSG00000005986	chr19	4270180	4283137	353.113	0.206282	0.17077	1.20795	0.423378	0.956832	Ankrd13d	ankyrin repeat domain 13 family, member D	protein_coding	MGI:1915673	http://www.informatics.jax.org/marker/MGI:1915673
ENSMUSG00000005994	chr4	80834123	80851719	2425.96	2.98853	1.60637	1.86043	0.217574	0.802648	Tyrp1	tyrosinase-related protein 1	protein_coding	MGI:98881	http://www.informatics.jax.org/marker/MGI:98881
ENSMUSG00000006005	chr1	150392838	150449935	9479.1	-0.119181	0.0734018	-1.62368	0.281882	0.866618	Tpr	translocated promoter region, nuclear basket protein	protein_coding	MGI:1922066	http://www.informatics.jax.org/marker/MGI:1922066
ENSMUSG00000006007	chr1	150319417	150333906	3.95473	3.21551	1.96868	1.63333	0.279032	0.8636	Pdc	phosducin	protein_coding	MGI:98090	http://www.informatics.jax.org/marker/MGI:98090
ENSMUSG00000006010	chr1	150361305	150393080	1048.04	0.147867	0.108753	1.35966	0.367524	0.927481	Odr4	odr4 GPCR localization factor homolog	protein_coding	MGI:2385108	http://www.informatics.jax.org/marker/MGI:2385108
ENSMUSG00000006014	chr1	150449412	150466165	80.0022	-0.29714	1.16958	-0.254058	0.866286	0.998905	Prg4	proteoglycan 4 (megakaryocyte stimulating factor, articular superficial zone protein)	protein_coding	MGI:1891344	http://www.informatics.jax.org/marker/MGI:1891344
ENSMUSG00000006019	chr7	16197147	16222037	963.171	-0.285693	0.117814	-2.42494	0.108025	0.588001	Dhx34	DEAH (Asp-Glu-Ala-His) box polypeptide 34	protein_coding	MGI:1918973	http://www.informatics.jax.org/marker/MGI:1918973
ENSMUSG00000006021	chr7	16119895	16127516	271.228	0.344035	0.208044	1.65366	0.273092	0.856926	Kptn	kaptin	protein_coding	MGI:1890380	http://www.informatics.jax.org/marker/MGI:1890380
ENSMUSG00000006024	chr7	16098458	16117975	2751.38	-0.0636646	0.0856326	-0.743461	0.622202	0.998905	Napa	N-ethylmaleimide sensitive fusion protein attachment protein alpha	protein_coding	MGI:104563	http://www.informatics.jax.org/marker/MGI:104563
ENSMUSG00000006050	chr18	36666681	36679366	925.517	0.328342	0.0976925	3.36098	0.0259139	0.245203	Sra1	steroid receptor RNA activator 1	protein_coding	MGI:1344414	http://www.informatics.jax.org/marker/MGI:1344414
ENSMUSG00000006056	chr11	96099326	96111964	0	NA	NA	NA	NA	NA	Calcoco2	calcium binding and coiled-coil domain 2	protein_coding	MGI:1343177	http://www.informatics.jax.org/marker/MGI:1343177
ENSMUSG00000006057	chr11	96068852	96075670	414.643	-1.78705	0.157062	-11.378	4.66294e-14	6.45021e-12	Atp5g1	ATP synthase, H+ transporting, mitochondrial F0 complex, subunit C1 (subunit 9)	protein_coding	MGI:107653	http://www.informatics.jax.org/marker/MGI:107653
ENSMUSG00000006058	chr11	96034885	96047430	544.29	0.100435	0.149696	0.670929	0.656565	0.998905	Snf8	SNF8, ESCRT-II complex subunit, homolog (S. cerevisiae)	protein_coding	MGI:1343161	http://www.informatics.jax.org/marker/MGI:1343161
ENSMUSG00000006095	chr7	30224131	30232272	1452.79	0.414517	0.102764	4.03367	0.00751031	0.099197	Tbcb	tubulin folding cofactor B	protein_coding	MGI:1913661	http://www.informatics.jax.org/marker/MGI:1913661
ENSMUSG00000006127	chr11	75630988	75648871	1164.66	0.0197091	0.139914	0.140866	0.925618	0.998905	Inpp5k	inositol polyphosphate 5-phosphatase K	protein_coding	MGI:1194899	http://www.informatics.jax.org/marker/MGI:1194899
ENSMUSG00000006134	chr16	17451987	17487434	1841.06	-0.00612707	0.0956671	-0.0640458	0.966143	0.998905	Crkl	v-crk avian sarcoma virus CT10 oncogene homolog-like	protein_coding	MGI:104686	http://www.informatics.jax.org/marker/MGI:104686
ENSMUSG00000006143	chr5	136054492	136064326	65840.2	-0.0438019	0.0970072	-0.451533	0.764746	0.998905	Upk3bl	uroplakin 3B-like	protein_coding	MGI:1916915	http://www.informatics.jax.org/marker/MGI:1916915
ENSMUSG00000006154	chr7	4460674	4480487	13064.1	0.742312	0.124811	5.94749	8.09005e-05	0.00242397	Eps8l1	EPS8-like 1	protein_coding	MGI:1914675	http://www.informatics.jax.org/marker/MGI:1914675
ENSMUSG00000006169	chr11	45852051	45910625	8507.22	-0.200287	0.118642	-1.68816	0.263211	0.84718	Clint1	clathrin interactor 1	protein_coding	MGI:2144243	http://www.informatics.jax.org/marker/MGI:2144243
ENSMUSG00000006179	chr13	22002173	22009742	3.63579	-1.77028	1.50706	-1.17466	0.43627	0.961108	Prss16	protease, serine 16 (thymus)	protein_coding	MGI:1859181	http://www.informatics.jax.org/marker/MGI:1859181
ENSMUSG00000006191	chr13	29191746	29855674	974.442	0.0436175	0.0998328	0.436906	0.772152	0.998905	Cdkal1	CDK5 regulatory subunit associated protein 1-like 1	protein_coding	MGI:1921765	http://www.informatics.jax.org/marker/MGI:1921765
ENSMUSG00000006200	chrX	37826910	37829857	0	NA	NA	NA	NA	NA	Rhox6	reproductive homeobox 6	protein_coding	MGI:1202888	http://www.informatics.jax.org/marker/MGI:1202888
ENSMUSG00000006204	chr7	131174402	131306451	1.70691	-0.629339	1.80861	-0.347969	NA	NA	5430419D17Rik	RIKEN cDNA 5430419D17 gene	protein_coding	MGI:1918645	http://www.informatics.jax.org/marker/MGI:1918645
ENSMUSG00000006205	chr7	130936111	130985660	1224.76	0.329872	0.581158	0.567612	0.706778	0.998905	Htra1	HtrA serine peptidase 1	protein_coding	MGI:1929076	http://www.informatics.jax.org/marker/MGI:1929076
ENSMUSG00000006215	chr4	141444654	141467930	1792.65	-0.315233	0.137079	-2.29965	0.127484	0.640606	Zbtb17	zinc finger and BTB domain containing 17	protein_coding	MGI:107410	http://www.informatics.jax.org/marker/MGI:107410
ENSMUSG00000006216	chr4	141404353	141416014	0	NA	NA	NA	NA	NA	Clcnkb	chloride channel, voltage-sensitive Kb	protein_coding	MGI:1930643	http://www.informatics.jax.org/marker/MGI:1930643
ENSMUSG00000006218	chr4	141368220	141384175	129.161	0.419595	0.255955	1.63933	0.27727	0.861618	Fam131c	family with sequence similarity 131, member C	protein_coding	MGI:2685539	http://www.informatics.jax.org/marker/MGI:2685539
ENSMUSG00000006219	chr4	141576062	141606096	212.303	-0.949827	0.711892	-1.33423	0.376553	0.93145	Fblim1	filamin binding LIM protein 1	protein_coding	MGI:1921452	http://www.informatics.jax.org/marker/MGI:1921452
ENSMUSG00000006221	chr4	141420779	141425311	14.5389	3.43985	1.06859	3.21904	0.0328892	0.288778	Hspb7	heat shock protein family, member 7 (cardiovascular)	protein_coding	MGI:1352494	http://www.informatics.jax.org/marker/MGI:1352494
ENSMUSG00000006235	chr9	21958897	21963506	5.83977	1.15477	1.02617	1.12533	0.45578	0.968223	Epor	erythropoietin receptor	protein_coding	MGI:95408	http://www.informatics.jax.org/marker/MGI:95408
ENSMUSG00000006241	chr9	21927471	21935872	154.751	0.274746	0.276672	0.993037	0.510449	0.983306	Ccdc159	coiled-coil domain containing 159	protein_coding	MGI:1914369	http://www.informatics.jax.org/marker/MGI:1914369
ENSMUSG00000006262	chr5	88720855	88764220	2604.29	-0.232226	0.0878933	-2.64213	0.0799318	0.496106	Mob1b	MOB kinase activator 1B	protein_coding	MGI:1915723	http://www.informatics.jax.org/marker/MGI:1915723
ENSMUSG00000006269	chr6	83742990	83758855	0	NA	NA	NA	NA	NA	Atp6v1b1	ATPase, H+ transporting, lysosomal V1 subunit B1	protein_coding	MGI:103285	http://www.informatics.jax.org/marker/MGI:103285
ENSMUSG00000006270	chr19	59166187	59170056	0	NA	NA	NA	NA	NA	Vax1	ventral anterior homeobox 1	protein_coding	MGI:1277163	http://www.informatics.jax.org/marker/MGI:1277163
ENSMUSG00000006273	chr8	69088646	69113711	3004.01	0.638003	0.100611	6.34128	2.63744e-05	0.000930191	Atp6v1b2	ATPase, H+ transporting, lysosomal V1 subunit B2	protein_coding	MGI:109618	http://www.informatics.jax.org/marker/MGI:109618
ENSMUSG00000006276	chr8	72340999	72421460	5382.41	0.174119	0.0876386	1.98678	0.187924	0.75527	Eps15l1	epidermal growth factor receptor pathway substrate 15-like 1	protein_coding	MGI:104582	http://www.informatics.jax.org/marker/MGI:104582
ENSMUSG00000006281	chr14	50824059	50870560	2970.31	-0.0280158	0.0729184	-0.384207	0.799005	0.998905	Tep1	telomerase associated protein 1	protein_coding	MGI:109573	http://www.informatics.jax.org/marker/MGI:109573
ENSMUSG00000006288	chr14	50765415	50785519	622.565	0.11258	0.142997	0.787286	0.601826	0.996489	Ttc5	tetratricopeptide repeat domain 5	protein_coding	MGI:2683584	http://www.informatics.jax.org/marker/MGI:2683584
ENSMUSG00000006289	chr14	50906478	50924893	760.471	0.124602	0.105506	1.18099	0.433799	0.96057	Osgep	O-sialoglycoprotein endopeptidase	protein_coding	MGI:1913496	http://www.informatics.jax.org/marker/MGI:1913496
ENSMUSG00000006299	chr1	74279840	74284738	4432.93	0.0925906	0.0874251	1.05909	0.482734	0.976345	Aamp	angio-associated migratory protein	protein_coding	MGI:107809	http://www.informatics.jax.org/marker/MGI:107809
ENSMUSG00000006301	chr1	74288247	74305622	8609.56	-0.206327	0.0916098	-2.25224	0.135521	0.660186	Tmbim1	transmembrane BAX inhibitor motif containing 1	protein_coding	MGI:1916910	http://www.informatics.jax.org/marker/MGI:1916910
ENSMUSG00000006304	chr1	74236084	74268209	13708.7	-0.193832	0.0902027	-2.14885	0.154401	0.698143	Arpc2	actin related protein 2/3 complex, subunit 2	protein_coding	MGI:1923959	http://www.informatics.jax.org/marker/MGI:1923959
ENSMUSG00000006307	chr7	30568858	30588726	8016.9	0.0023139	0.107851	0.0214546	0.988655	0.999064	Kmt2b	lysine (K)-specific methyltransferase 2B	protein_coding	MGI:109565	http://www.informatics.jax.org/marker/MGI:109565
ENSMUSG00000006310	chr7	30589681	30598909	18.8465	1.35543	0.506893	2.67399	0.076362	0.484094	Zbtb32	zinc finger and BTB domain containing 32	protein_coding	MGI:1891838	http://www.informatics.jax.org/marker/MGI:1891838
ENSMUSG00000006311	chr7	30633616	30635852	0	NA	NA	NA	NA	NA	Etv2	ets variant 2	protein_coding	MGI:99253	http://www.informatics.jax.org/marker/MGI:99253
ENSMUSG00000006313	chr7	30603092	30612847	38.3682	0.937744	0.387284	2.42133	0.10855	0.589365	Upk1a	uroplakin 1A	protein_coding	MGI:98911	http://www.informatics.jax.org/marker/MGI:98911
ENSMUSG00000006315	chr7	30727701	30729540	326.228	0.152699	0.215183	0.709625	0.638136	0.998905	Tmem147	transmembrane protein 147	protein_coding	MGI:1915011	http://www.informatics.jax.org/marker/MGI:1915011
ENSMUSG00000006333	chr7	3703993	3706897	3901.44	0.529403	0.0944796	5.60335	0.000204298	0.0052909	Rps9	ribosomal protein S9	protein_coding	MGI:1924096	http://www.informatics.jax.org/marker/MGI:1924096
ENSMUSG00000006335	chr7	3620324	3629929	371.425	-0.00962443	0.141524	-0.0680057	0.964051	0.998905	Tfpt	TCF3 (E2A) fusion partner	protein_coding	MGI:1916964	http://www.informatics.jax.org/marker/MGI:1916964
ENSMUSG00000006342	chr10	75636706	75644008	80.3409	1.52427	0.5369	2.83903	0.0598937	0.419274	Susd2	sushi domain containing 2	protein_coding	MGI:1918983	http://www.informatics.jax.org/marker/MGI:1918983
ENSMUSG00000006344	chr10	75589340	75617200	31.1556	0.603581	0.571108	1.05686	0.483654	0.976502	Ggt5	gamma-glutamyltransferase 5	protein_coding	MGI:1346063	http://www.informatics.jax.org/marker/MGI:1346063
ENSMUSG00000006345	chr10	75561604	75586200	10.3386	0.432611	0.919112	0.470683	0.755081	0.998905	Ggt1	gamma-glutamyltransferase 1	protein_coding	MGI:95706	http://www.informatics.jax.org/marker/MGI:95706
ENSMUSG00000006356	chr12	113140236	113145506	499.386	-0.840032	0.188632	-4.45328	0.00316307	0.051613	Crip2	cysteine rich protein 2	protein_coding	MGI:1915587	http://www.informatics.jax.org/marker/MGI:1915587
ENSMUSG00000006360	chr12	113146316	113153879	1171.64	0.615328	0.209901	2.93151	0.0520319	0.38513	Crip1	cysteine-rich protein 1 (intestinal)	protein_coding	MGI:88501	http://www.informatics.jax.org/marker/MGI:88501
ENSMUSG00000006362	chr8	122625141	122699109	231.161	0.196446	0.276358	0.710839	0.637562	0.998905	Cbfa2t3	core-binding factor, runt domain, alpha subunit 2, translocated to, 3 (human)	protein_coding	MGI:1338013	http://www.informatics.jax.org/marker/MGI:1338013
ENSMUSG00000006369	chr15	85205949	85286535	2163.44	0.842638	0.144679	5.8242	0.000113384	0.00322571	Fbln1	fibulin 1	protein_coding	MGI:95487	http://www.informatics.jax.org/marker/MGI:95487
ENSMUSG00000006373	chrX	36598206	36606079	4745.08	0.285406	0.100478	2.84048	0.0597628	0.418865	Pgrmc1	progesterone receptor membrane component 1	protein_coding	MGI:1858305	http://www.informatics.jax.org/marker/MGI:1858305
ENSMUSG00000006378	chr15	79030874	79038353	354.048	-0.150676	0.21194	-0.710936	0.637516	0.998905	Gcat	glycine C-acetyltransferase (2-amino-3-ketobutyrate-coenzyme A ligase)	protein_coding	MGI:1349389	http://www.informatics.jax.org/marker/MGI:1349389
ENSMUSG00000006386	chr4	94739289	94874976	28.2866	2.86248	1.84571	1.55088	0.30402	0.885644	Tek	TEK receptor tyrosine kinase	protein_coding	MGI:98664	http://www.informatics.jax.org/marker/MGI:98664
ENSMUSG00000006389	chr4	118442415	118457513	0.396927	-2.25118	3.48649	-0.645687	NA	NA	Mpl	myeloproliferative leukemia virus oncogene	protein_coding	MGI:97076	http://www.informatics.jax.org/marker/MGI:97076
ENSMUSG00000006390	chr4	118428093	118432953	3108.28	-0.171267	0.0811232	-2.11119	0.161753	0.712015	Elovl1	elongation of very long chain fatty acids (FEN1/Elo2, SUR4/Elo3, yeast)-like 1	protein_coding	MGI:1858959	http://www.informatics.jax.org/marker/MGI:1858959
ENSMUSG00000006392	chr4	118409337	118415782	899.597	-0.501223	0.117923	-4.25042	0.00484776	0.0720645	Med8	mediator complex subunit 8	protein_coding	MGI:1915269	http://www.informatics.jax.org/marker/MGI:1915269
ENSMUSG00000006395	chr4	118359990	118362744	203.743	-0.5856	0.179249	-3.26696	0.0303733	0.273113	Hyi	hydroxypyruvate isomerase (putative)	polymorphic_pseudogene	MGI:1915430	http://www.informatics.jax.org/marker/MGI:1915430
ENSMUSG00000006398	chr4	118432901	118437352	958.996	0.0940455	0.138031	0.681337	0.651587	0.998905	Cdc20	cell division cycle 20	protein_coding	MGI:1859866	http://www.informatics.jax.org/marker/MGI:1859866
ENSMUSG00000006403	chr1	171250421	171260637	16.3504	-0.869521	0.867324	-1.00253	0.506414	0.981349	Adamts4	a disintegrin-like and metallopeptidase (reprolysin type) with thrombospondin type 1 motif, 4	protein_coding	MGI:1339949	http://www.informatics.jax.org/marker/MGI:1339949
ENSMUSG00000006411	chr1	171370099	171388598	9867.17	-0.156975	0.128054	-1.22585	0.416541	0.955626	Nectin4	nectin cell adhesion molecule 4	protein_coding	MGI:1918990	http://www.informatics.jax.org/marker/MGI:1918990
ENSMUSG00000006412	chr1	171345670	171359254	379.341	-0.0230711	0.169365	-0.136221	0.928064	0.998905	Pfdn2	prefoldin 2	protein_coding	MGI:1276111	http://www.informatics.jax.org/marker/MGI:1276111
ENSMUSG00000006418	chr2	167492645	167516173	5757.12	0.913862	0.108012	8.46072	2.05421e-08	1.35197e-06	Rnf114	ring finger protein 114	protein_coding	MGI:1933159	http://www.informatics.jax.org/marker/MGI:1933159
ENSMUSG00000006423	chrX	36823737	36874111	759.453	0.0889297	0.100725	0.882892	0.558454	0.991457	C330007P06Rik	RIKEN cDNA C330007P06 gene	protein_coding	MGI:1924894	http://www.informatics.jax.org/marker/MGI:1924894
ENSMUSG00000006435	chr19	47178820	47259440	21.7959	1.59289	0.481228	3.31004	0.0282539	0.260699	Neurl1a	neuralized E3 ubiquitin protein ligase 1A	protein_coding	MGI:1334263	http://www.informatics.jax.org/marker/MGI:1334263
ENSMUSG00000006442	chr4	148591503	148594993	1528.21	0.548955	0.331632	1.65531	0.272613	0.856528	Srm	spermidine synthase	protein_coding	MGI:102690	http://www.informatics.jax.org/marker/MGI:102690
ENSMUSG00000006445	chr4	141301240	141329384	6800.22	-0.102556	0.104118	-0.985003	0.513876	0.98366	Epha2	Eph receptor A2	protein_coding	MGI:95278	http://www.informatics.jax.org/marker/MGI:95278
ENSMUSG00000006456	chr19	4800569	4811634	1323.09	-0.192879	0.103128	-1.87029	0.215146	0.798689	Rbm14	RNA binding motif protein 14	protein_coding	MGI:1929092	http://www.informatics.jax.org/marker/MGI:1929092
ENSMUSG00000006457	chr19	4861223	4877909	5.42967	0.734324	1.12448	0.653037	0.665158	0.998905	Actn3	actinin alpha 3	protein_coding	MGI:99678	http://www.informatics.jax.org/marker/MGI:99678
ENSMUSG00000006462	chr2	167691177	167729172	22.454	0.132571	0.44197	0.299953	0.842423	0.998905	A530013C23Rik	RIKEN cDNA A530013C23 gene	lincRNA	MGI:3041178	http://www.informatics.jax.org/marker/MGI:3041178
ENSMUSG00000006463	chr19	4878668	4885397	199.504	0.584651	0.199262	2.93408	0.0518265	0.384225	Zdhhc24	zinc finger, DHHC domain containing 24	protein_coding	MGI:1917855	http://www.informatics.jax.org/marker/MGI:1917855
ENSMUSG00000006464	chr19	4886898	4906627	324.37	0.162347	0.163134	0.995174	0.509539	0.982996	Bbs1	Bardet-Biedl syndrome 1 (human)	protein_coding	MGI:1277215	http://www.informatics.jax.org/marker/MGI:1277215
ENSMUSG00000006469	chr2	25228898	25234364	2.46768	0.125973	1.84892	0.0681333	0.963983	0.998905	Slc34a3	solute carrier family 34 (sodium phosphate), member 3	protein_coding	MGI:2159410	http://www.informatics.jax.org/marker/MGI:2159410
ENSMUSG00000006471	chr2	25244821	25256022	443.046	-0.171441	0.145393	-1.17915	0.434517	0.96057	Ndor1	NADPH dependent diflavin oxidoreductase 1	protein_coding	MGI:1926047	http://www.informatics.jax.org/marker/MGI:1926047
ENSMUSG00000006476	chr2	25054355	25062881	465.123	0.050945	0.160235	0.317939	0.83311	0.998905	Nsmf	NMDA receptor synaptonuclear signaling and neuronal migration factor	protein_coding	MGI:1861755	http://www.informatics.jax.org/marker/MGI:1861755
ENSMUSG00000006488	chr13	27633366	27642493	0	NA	NA	NA	NA	NA	Prl7a1	prolactin family 7, subfamily a, member 1	protein_coding	MGI:1206572	http://www.informatics.jax.org/marker/MGI:1206572
ENSMUSG00000006490	chr13	27557995	27564606	0	NA	NA	NA	NA	NA	Prl8a9	prolactin family8, subfamily a, member 9	protein_coding	MGI:1914560	http://www.informatics.jax.org/marker/MGI:1914560
ENSMUSG00000006494	chr2	71873224	71903858	2224.13	0.181345	0.0959572	1.88985	0.210385	0.794135	Pdk1	pyruvate dehydrogenase kinase, isoenzyme 1	protein_coding	MGI:1926119	http://www.informatics.jax.org/marker/MGI:1926119
ENSMUSG00000006498	chr10	79854427	79864771	10337.9	-0.0323535	0.0706547	-0.457911	0.761523	0.998905	Ptbp1	polypyrimidine tract binding protein 1	protein_coding	MGI:97791	http://www.informatics.jax.org/marker/MGI:97791
ENSMUSG00000006517	chr8	122433601	122443422	1229.03	-0.701162	0.149299	-4.69637	0.00185486	0.0333197	Mvd	mevalonate (diphospho) decarboxylase	protein_coding	MGI:2179327	http://www.informatics.jax.org/marker/MGI:2179327
ENSMUSG00000006519	chr8	122424776	122432930	154.271	1.25536	0.757372	1.65753	0.271973	0.856039	Cyba	cytochrome b-245, alpha polypeptide	protein_coding	MGI:1316658	http://www.informatics.jax.org/marker/MGI:1316658
ENSMUSG00000006522	chr14	30908572	30923760	0.624469	-2.9099	3.44908	-0.843674	NA	NA	Itih3	inter-alpha trypsin inhibitor, heavy chain 3	protein_coding	MGI:96620	http://www.informatics.jax.org/marker/MGI:96620
ENSMUSG00000006526	chr14	30825590	30877210	458.275	0.286525	0.141729	2.02165	0.180293	0.74597	Tmem110	transmembrane protein 110	protein_coding	MGI:1921500	http://www.informatics.jax.org/marker/MGI:1921500
ENSMUSG00000006527	chr14	30714849	30822721	2360.43	0.0446662	0.0957565	0.466455	0.757211	0.998905	Sfmbt1	Scm-like with four mbt domains 1	protein_coding	MGI:1859609	http://www.informatics.jax.org/marker/MGI:1859609
ENSMUSG00000006529	chr14	30929180	30943289	0	NA	NA	NA	NA	NA	Itih1	inter-alpha trypsin inhibitor, heavy chain 1	protein_coding	MGI:96618	http://www.informatics.jax.org/marker/MGI:96618
ENSMUSG00000006538	chr1	74945315	74951672	4.15813	-0.354025	1.1641	-0.304118	0.840265	0.998905	Ihh	Indian hedgehog	protein_coding	MGI:96533	http://www.informatics.jax.org/marker/MGI:96533
ENSMUSG00000006542	chr1	74738922	74749221	4.24232	2.08006	1.20705	1.72326	0.253414	0.83821	Prkag3	protein kinase, AMP-activated, gamma 3 non-catalytic subunit	protein_coding	MGI:1891343	http://www.informatics.jax.org/marker/MGI:1891343
ENSMUSG00000006546	chr1	74889934	74893143	42.8435	5.47856	3.273	1.67386	0.267275	0.851162	Cryba2	crystallin, beta A2	protein_coding	MGI:104336	http://www.informatics.jax.org/marker/MGI:104336
ENSMUSG00000006567	chr8	21992785	22060305	22.8315	0.641956	0.526965	1.21821	0.41945	0.955871	Atp7b	ATPase, Cu++ transporting, beta polypeptide	protein_coding	MGI:103297	http://www.informatics.jax.org/marker/MGI:103297
ENSMUSG00000006570	chr8	21839926	21843482	0	NA	NA	NA	NA	NA	Defb2	defensin beta 2	protein_coding	MGI:1338754	http://www.informatics.jax.org/marker/MGI:1338754
ENSMUSG00000006574	chr11	102348824	102366203	2.03209	-1.07827	2.17365	-0.496064	NA	NA	Slc4a1	solute carrier family 4 (anion exchanger), member 1	protein_coding	MGI:109393	http://www.informatics.jax.org/marker/MGI:109393
ENSMUSG00000006575	chr11	102393403	102402555	33.9046	-0.589689	0.487066	-1.2107	0.422326	0.956767	Rundc3a	RUN domain containing 3A	protein_coding	MGI:1858752	http://www.informatics.jax.org/marker/MGI:1858752
ENSMUSG00000006576	chr1	75546266	75562172	381.297	0.253984	0.23101	1.09945	0.466208	0.973152	Slc4a3	solute carrier family 4 (anion exchanger), member 3	protein_coding	MGI:109350	http://www.informatics.jax.org/marker/MGI:109350
ENSMUSG00000006585	chr8	122568015	122573554	432.978	0.921709	0.175675	5.24668	0.000506575	0.0113286	Cdt1	chromatin licensing and DNA replication factor 1	protein_coding	MGI:1914427	http://www.informatics.jax.org/marker/MGI:1914427
ENSMUSG00000006586	chr4	13743436	13893649	355.507	-0.0295354	0.722313	-0.0408901	0.97838	0.998905	Runx1t1	runt-related transcription factor 1; translocated to, 1 (cyclin D-related)	protein_coding	MGI:104793	http://www.informatics.jax.org/marker/MGI:104793
ENSMUSG00000006587	chr8	122454208	122460733	0.50699	-2.60912	3.46412	-0.753185	NA	NA	Snai3	snail family zinc finger 3	protein_coding	MGI:1353563	http://www.informatics.jax.org/marker/MGI:1353563
ENSMUSG00000006589	chr8	122574635	122576909	1445.34	0.242516	0.141415	1.71493	0.255717	0.840899	Aprt	adenine phosphoribosyl transferase	protein_coding	MGI:88061	http://www.informatics.jax.org/marker/MGI:88061
ENSMUSG00000006599	chr7	46796103	46823800	1223.86	-0.020928	0.0918013	-0.227971	0.879906	0.998905	Gtf2h1	general transcription factor II H, polypeptide 1	protein_coding	MGI:1277216	http://www.informatics.jax.org/marker/MGI:1277216
ENSMUSG00000006611	chr13	23702034	23710854	93.4198	0.32771	0.549198	0.596707	0.692496	0.998905	Hfe	hemochromatosis	protein_coding	MGI:109191	http://www.informatics.jax.org/marker/MGI:109191
ENSMUSG00000006638	chr5	30950066	30955091	135.535	0.969036	0.2283	4.24457	0.00490658	0.0726582	Abhd1	abhydrolase domain containing 1	processed_transcript	MGI:1931013	http://www.informatics.jax.org/marker/MGI:1931013
ENSMUSG00000006641	chr5	31036036	31048924	197.515	0.44732	0.284166	1.57415	0.296822	0.880104	Slc5a6	solute carrier family 5 (sodium-dependent vitamin transporter), member 6	protein_coding	MGI:2660847	http://www.informatics.jax.org/marker/MGI:2660847
ENSMUSG00000006642	chr5	30968662	30977018	0	NA	NA	NA	NA	NA	Tcf23	transcription factor 23	protein_coding	MGI:1934960	http://www.informatics.jax.org/marker/MGI:1934960
ENSMUSG00000006649	chr7	30458315	30487223	373.191	0.921794	0.320051	2.88015	0.0562845	0.404228	Nphs1	nephrosis 1, nephrin	protein_coding	MGI:1859637	http://www.informatics.jax.org/marker/MGI:1859637
ENSMUSG00000006651	chr7	30434982	30445535	367.565	0.367164	0.884301	0.415203	0.78318	0.998905	Aplp1	amyloid beta (A4) precursor-like protein 1	protein_coding	MGI:88046	http://www.informatics.jax.org/marker/MGI:88046
ENSMUSG00000006673	chr9	108516806	108560163	4314.63	-0.175498	0.078162	-2.24531	0.136728	0.663111	Qrich1	glutamine-rich 1	protein_coding	MGI:1916482	http://www.informatics.jax.org/marker/MGI:1916482
ENSMUSG00000006675	chr9	108578862	108597667	67.1813	0.706184	0.392577	1.79884	0.233187	0.819568	P4htm	prolyl 4-hydroxylase, transmembrane (endoplasmic reticulum)	protein_coding	MGI:1921693	http://www.informatics.jax.org/marker/MGI:1921693
ENSMUSG00000006676	chr9	108490602	108502337	4479.76	-0.223868	0.103401	-2.16505	0.151317	0.691645	Usp19	ubiquitin specific peptidase 19	protein_coding	MGI:1918722	http://www.informatics.jax.org/marker/MGI:1918722
ENSMUSG00000006678	chrX	93304767	93632155	608.104	0.224943	0.126519	1.77794	0.238663	0.824074	Pola1	polymerase (DNA directed), alpha 1	protein_coding	MGI:99660	http://www.informatics.jax.org/marker/MGI:99660
ENSMUSG00000006699	chr4	137319696	137357720	8678.83	-0.224627	0.116706	-1.92473	0.20209	0.780581	Cdc42	cell division cycle 42	protein_coding	MGI:106211	http://www.informatics.jax.org/marker/MGI:106211
ENSMUSG00000006705	chr17	31564749	31607684	930.461	-0.149151	0.0966837	-1.54267	0.306586	0.887128	Pknox1	Pbx/knotted 1 homeobox	protein_coding	MGI:1201409	http://www.informatics.jax.org/marker/MGI:1201409
ENSMUSG00000006711	chr13	24845135	24901270	2.53852	-0.0339881	1.50262	-0.0226193	0.988039	0.998905	D130043K22Rik	RIKEN cDNA D130043K22 gene	protein_coding	MGI:3036268	http://www.informatics.jax.org/marker/MGI:3036268
ENSMUSG00000006715	chr13	24751845	24761923	213.765	0.461832	0.15789	2.92502	0.0525542	0.387877	Gmnn	geminin	protein_coding	MGI:1927344	http://www.informatics.jax.org/marker/MGI:1927344
ENSMUSG00000006717	chr13	24817948	24831540	460.62	0.139018	0.139891	0.993758	0.510142	0.983221	Acot13	acyl-CoA thioesterase 13	protein_coding	MGI:1914084	http://www.informatics.jax.org/marker/MGI:1914084
ENSMUSG00000006720	chr13	21945094	21960779	12.1358	0.924775	0.756285	1.22279	0.417707	0.955626	Zfp184	zinc finger protein 184 (Kruppel-like)	protein_coding	MGI:1922244	http://www.informatics.jax.org/marker/MGI:1922244
ENSMUSG00000006724	chr10	127048250	127053006	8.98895	-0.85086	0.840655	-1.01214	0.502349	0.980381	Cyp27b1	cytochrome P450, family 27, subfamily b, polypeptide 1	protein_coding	MGI:1098274	http://www.informatics.jax.org/marker/MGI:1098274
ENSMUSG00000006728	chr10	127063534	127067920	1879.11	0.284167	0.106213	2.67544	0.0762025	0.483519	Cdk4	cyclin-dependent kinase 4	protein_coding	MGI:88357	http://www.informatics.jax.org/marker/MGI:88357
ENSMUSG00000006731	chr10	127165225	127172330	797.171	-1.1126	0.139167	-7.99472	1.1674e-07	6.82738e-06	B4galnt1	beta-1,4-N-acetyl-galactosaminyl transferase 1	protein_coding	MGI:1342057	http://www.informatics.jax.org/marker/MGI:1342057
ENSMUSG00000006732	chr10	127041414	127046365	351.392	0.0986181	0.190061	0.518876	0.730931	0.998905	Mettl1	methyltransferase like 1	protein_coding	MGI:1339986	http://www.informatics.jax.org/marker/MGI:1339986
ENSMUSG00000006736	chr10	127067280	127070264	1452.03	0.209534	0.131945	1.58804	0.292581	0.87419	Tspan31	tetraspanin 31	protein_coding	MGI:1914375	http://www.informatics.jax.org/marker/MGI:1914375
ENSMUSG00000006740	chr18	6201002	6242174	7472.2	0.0132261	0.0841533	0.157167	0.91704	0.998905	Kif5b	kinesin family member 5B	protein_coding	MGI:1098268	http://www.informatics.jax.org/marker/MGI:1098268
ENSMUSG00000006763	chr7	46686108	46710680	565.831	0.0169584	0.117028	0.144909	0.92349	0.998905	Saal1	serum amyloid A-like 1	protein_coding	MGI:1926185	http://www.informatics.jax.org/marker/MGI:1926185
ENSMUSG00000006764	chr10	115078641	115185022	2.19602	-1.17079	1.93317	-0.605634	NA	NA	Tph2	tryptophan hydroxylase 2	protein_coding	MGI:2651811	http://www.informatics.jax.org/marker/MGI:2651811
ENSMUSG00000006777	chr11	99477974	99493137	377.835	0.432915	0.165878	2.60983	0.0836885	0.510621	Krt23	keratin 23	protein_coding	MGI:2148866	http://www.informatics.jax.org/marker/MGI:2148866
ENSMUSG00000006782	chr11	100574904	100591729	340.296	0.0327985	0.308083	0.10646	0.943751	0.998905	Cnp	2',3'-cyclic nucleotide 3' phosphodiesterase	protein_coding	MGI:88437	http://www.informatics.jax.org/marker/MGI:88437
ENSMUSG00000006784	chr11	100545607	100572568	18.9481	0.135065	0.669885	0.201625	0.893697	0.998905	Ttc25	tetratricopeptide repeat domain 25	protein_coding	MGI:1921657	http://www.informatics.jax.org/marker/MGI:1921657
ENSMUSG00000006800	chr2	166073089	166155663	178.229	0.463962	0.360528	1.2869	0.393718	0.942473	Sulf2	sulfatase 2	protein_coding	MGI:1919293	http://www.informatics.jax.org/marker/MGI:1919293
ENSMUSG00000006818	chr17	13006846	13040063	3820.4	-0.0163171	0.0634612	-0.257119	0.86469	0.998905	Sod2	superoxide dismutase 2, mitochondrial	protein_coding	MGI:98352	http://www.informatics.jax.org/marker/MGI:98352
ENSMUSG00000006850	chr18	36735068	36742391	342.955	-0.372086	0.182436	-2.03954	0.176467	0.739212	Tmco6	transmembrane and coiled-coil domains 6	protein_coding	MGI:1919233	http://www.informatics.jax.org/marker/MGI:1919233
ENSMUSG00000006906	chr6	83543211	83572729	1346.49	-0.158096	0.0992696	-1.59259	0.291198	0.87419	Stambp	STAM binding protein	protein_coding	MGI:1917777	http://www.informatics.jax.org/marker/MGI:1917777
ENSMUSG00000006920	chr11	101191115	101226463	3688.45	0.146764	0.119944	1.2236	0.417395	0.955626	Ezh1	enhancer of zeste 1 polycomb repressive complex 2 subunit	protein_coding	MGI:1097695	http://www.informatics.jax.org/marker/MGI:1097695
ENSMUSG00000006930	chr11	100347327	100356128	235.223	1.05391	0.188894	5.57937	0.00021752	0.00556471	Hap1	huntingtin-associated protein 1	protein_coding	MGI:1261831	http://www.informatics.jax.org/marker/MGI:1261831
ENSMUSG00000006931	chr11	100408456	100414836	1276.8	-0.0293276	0.140256	-0.2091	0.88978	0.998905	P3h4	prolyl 3-hydroxylase family member 4 (non-enzymatic)	protein_coding	MGI:1913430	http://www.informatics.jax.org/marker/MGI:1913430
ENSMUSG00000006932	chr9	120929216	120960507	10054.3	-0.0847897	0.0941501	-0.90058	0.550599	0.989607	Ctnnb1	catenin (cadherin associated protein), beta 1	protein_coding	MGI:88276	http://www.informatics.jax.org/marker/MGI:88276
ENSMUSG00000006941	chr9	120492232	120495330	236.514	0.735784	0.184776	3.98203	0.00831258	0.10692	Eif1b	eukaryotic translation initiation factor 1B	protein_coding	MGI:1916219	http://www.informatics.jax.org/marker/MGI:1916219
ENSMUSG00000006948	chr7	43881160	43885804	0	NA	NA	NA	NA	NA	Klk4	kallikrein related-peptidase 4 (prostase, enamel matrix, prostate)	protein_coding	MGI:1861379	http://www.informatics.jax.org/marker/MGI:1861379
ENSMUSG00000006958	chr16	20733127	20742384	70.6369	0.541449	0.444337	1.21856	0.41932	0.955871	Chrd	chordin	protein_coding	MGI:1313268	http://www.informatics.jax.org/marker/MGI:1313268
ENSMUSG00000006998	chr16	20651652	20663414	3075.08	-0.0827463	0.0840073	-0.98499	0.513882	0.98366	Psmd2	proteasome (prosome, macropain) 26S subunit, non-ATPase, 2	protein_coding	MGI:1096584	http://www.informatics.jax.org/marker/MGI:1096584
ENSMUSG00000007021	chr17	24685092	24689955	3.57156	-0.246438	1.21445	-0.202921	0.893018	0.998905	Syngr3	synaptogyrin 3	protein_coding	MGI:1341881	http://www.informatics.jax.org/marker/MGI:1341881
ENSMUSG00000007029	chr17	35000987	35016322	2749.57	0.00439739	0.0935985	0.0469814	0.97516	0.998905	Vars	valyl-tRNA synthetase	protein_coding	MGI:90675	http://www.informatics.jax.org/marker/MGI:90675
ENSMUSG00000007030	chr17	35016579	35026741	985.685	-0.232056	0.158689	-1.46233	0.332462	0.902359	Vwa7	von Willebrand factor A domain containing 7	protein_coding	MGI:1306798	http://www.informatics.jax.org/marker/MGI:1306798
ENSMUSG00000007033	chr17	34972703	34979285	26.762	-0.837808	0.619053	-1.35337	0.369745	0.928935	Hspa1l	heat shock protein 1-like	protein_coding	MGI:96231	http://www.informatics.jax.org/marker/MGI:96231
ENSMUSG00000007034	chr17	34914466	34930436	552.747	-0.820918	0.15047	-5.45571	0.000299432	0.00731975	Slc44a4	solute carrier family 44, member 4	protein_coding	MGI:1917379	http://www.informatics.jax.org/marker/MGI:1917379
ENSMUSG00000007035	chr17	35028605	35046745	220.416	0.199794	0.258441	0.773074	0.608401	0.997082	Msh5	mutS homolog 5	protein_coding	MGI:1329021	http://www.informatics.jax.org/marker/MGI:1329021
ENSMUSG00000007036	chr17	35089263	35102987	1504.48	-0.114917	0.0947514	-1.21282	0.421511	0.956767	Abhd16a	abhydrolase domain containing 16A	protein_coding	MGI:99476	http://www.informatics.jax.org/marker/MGI:99476
ENSMUSG00000007038	chr17	34931253	34935953	490.226	-0.0318988	0.138927	-0.229607	0.87905	0.998905	Neu1	neuraminidase 1	protein_coding	MGI:97305	http://www.informatics.jax.org/marker/MGI:97305
ENSMUSG00000007039	chr17	35059035	35062095	166.569	0.212711	0.272015	0.781982	0.604276	0.996489	Ddah2	dimethylarginine dimethylaminohydrolase 2	protein_coding	MGI:1859016	http://www.informatics.jax.org/marker/MGI:1859016
ENSMUSG00000007041	chr17	35049966	35058749	10871.6	0.319019	0.0941157	3.38964	0.0246722	0.236394	Clic1	chloride intracellular channel 1	protein_coding	MGI:2148924	http://www.informatics.jax.org/marker/MGI:2148924
ENSMUSG00000007050	chr17	34981862	34985891	724.969	-0.0233853	0.102718	-0.227664	0.880066	0.998905	Lsm2	LSM2 homolog, U6 small nuclear RNA and mRNA degradation associated	protein_coding	MGI:90676	http://www.informatics.jax.org/marker/MGI:90676
ENSMUSG00000007080	chr5	110286306	110337474	744.779	0.301725	0.134477	2.24369	0.137011	0.663817	Pole	polymerase (DNA directed), epsilon	protein_coding	MGI:1196391	http://www.informatics.jax.org/marker/MGI:1196391
ENSMUSG00000007097	chr1	172271709	172298064	526.33	-0.248135	1.37895	-0.179945	0.90507	0.998905	Atp1a2	ATPase, Na+/K+ transporting, alpha 2 polypeptide	protein_coding	MGI:88106	http://www.informatics.jax.org/marker/MGI:88106
ENSMUSG00000007107	chr1	172223513	172258414	3.43631	5.11138	1.95503	2.61448	0.0831389	0.508631	Atp1a4	ATPase, Na+/K+ transporting, alpha 4 polypeptide	protein_coding	MGI:1351335	http://www.informatics.jax.org/marker/MGI:1351335
ENSMUSG00000007122	chr1	172209894	172219868	7.17785	0.049747	1.04747	0.0474926	0.97489	0.998905	Casq1	calsequestrin 1	protein_coding	MGI:1309468	http://www.informatics.jax.org/marker/MGI:1309468
ENSMUSG00000007207	chr5	135023482	135051100	103.466	0.0296258	0.290717	0.101906	0.946153	0.998905	Stx1a	syntaxin 1A (brain)	protein_coding	MGI:109355	http://www.informatics.jax.org/marker/MGI:109355
ENSMUSG00000007209	chr7	16721929	16726132	0	NA	NA	NA	NA	NA	Ceacam9	carcinoembryonic antigen-related cell adhesion molecule 9	protein_coding	MGI:1347247	http://www.informatics.jax.org/marker/MGI:1347247
ENSMUSG00000007216	chr6	48602063	48623227	125.585	-0.226577	0.241951	-0.936461	0.534835	0.985725	Zfp775	zinc finger protein 775	protein_coding	MGI:2683557	http://www.informatics.jax.org/marker/MGI:2683557
ENSMUSG00000007279	chr7	109798676	109865679	12.6056	-0.218098	0.948709	-0.22989	0.878903	0.998905	Scube2	signal peptide, CUB domain, EGF-like 2	protein_coding	MGI:1928765	http://www.informatics.jax.org/marker/MGI:1928765
ENSMUSG00000007338	chr19	6053630	6057751	1002.58	0.553469	0.13103	4.22398	0.0051189	0.0750328	Mrpl49	mitochondrial ribosomal protein L49	protein_coding	MGI:108180	http://www.informatics.jax.org/marker/MGI:108180
ENSMUSG00000007379	chr3	103102604	103169769	2625.8	-0.197412	0.115152	-1.71436	0.255872	0.841012	Dennd2c	DENN/MADD domain containing 2C	protein_coding	MGI:3036254	http://www.informatics.jax.org/marker/MGI:3036254
ENSMUSG00000007411	chr12	111574523	111656221	4210.44	-0.129851	0.0984871	-1.31846	0.382221	0.93549	Mark3	MAP/microtubule affinity regulating kinase 3	protein_coding	MGI:1341865	http://www.informatics.jax.org/marker/MGI:1341865
ENSMUSG00000007415	chr5	3632932	3657185	2035.66	0.11293	0.126741	0.891031	0.554833	0.990046	Gatad1	GATA zinc finger domain containing 1	protein_coding	MGI:1914460	http://www.informatics.jax.org/marker/MGI:1914460
ENSMUSG00000007440	chr18	37005203	37187657	2.91073	0.370283	1.50151	0.246608	0.870172	0.998905	Pcdha11	protocadherin alpha 11	protein_coding	MGI:1298372	http://www.informatics.jax.org/marker/MGI:1298372
ENSMUSG00000007457	chr5	87969459	87972870	0.117637	0.472381	3.53381	0.133675	NA	NA	2310003L06Rik	RIKEN cDNA 2310003L06 gene	protein_coding	MGI:1921498	http://www.informatics.jax.org/marker/MGI:1921498
ENSMUSG00000007458	chr6	122308720	122317680	1935.84	-0.0448961	0.0794085	-0.565382	0.707877	0.998905	M6pr	mannose-6-phosphate receptor, cation dependent	protein_coding	MGI:96904	http://www.informatics.jax.org/marker/MGI:96904
ENSMUSG00000007476	chr2	30237715	30263790	366.239	-0.30012	0.152179	-1.97216	0.191195	0.762304	Lrrc8a	leucine rich repeat containing 8A	protein_coding	MGI:2652847	http://www.informatics.jax.org/marker/MGI:2652847
ENSMUSG00000007480	chr18	68337603	68339711	0.36185	-0.951889	3.52953	-0.269692	NA	NA	Mc5r	melanocortin 5 receptor	protein_coding	MGI:99420	http://www.informatics.jax.org/marker/MGI:99420
ENSMUSG00000007564	chr17	20945311	20965916	6464.53	-0.0698009	0.126514	-0.551725	0.71462	0.998905	Ppp2r1a	protein phosphatase 2, regulatory subunit A, alpha	protein_coding	MGI:1926334	http://www.informatics.jax.org/marker/MGI:1926334
ENSMUSG00000007570	chr17	28313519	28326572	778.311	0.0816013	0.136478	0.597907	0.69191	0.998905	Fance	Fanconi anemia, complementation group E	protein_coding	MGI:1920025	http://www.informatics.jax.org/marker/MGI:1920025
ENSMUSG00000007589	chr14	55674689	55681820	838.195	0.0279263	0.121394	0.230047	0.878821	0.998905	Tinf2	Terf1 (TRF1)-interacting nuclear factor 2	protein_coding	MGI:107246	http://www.informatics.jax.org/marker/MGI:107246
ENSMUSG00000007591	chr14	55650184	55652539	56.0454	-0.262723	0.364721	-0.72034	0.633072	0.998905	Tssk4	testis-specific serine kinase 4	protein_coding	MGI:1918349	http://www.informatics.jax.org/marker/MGI:1918349
ENSMUSG00000007594	chr8	70083457	70090862	15.8059	0.938471	0.61722	1.52048	0.313596	0.892366	Hapln4	hyaluronan and proteoglycan link protein 4	protein_coding	MGI:2679531	http://www.informatics.jax.org/marker/MGI:2679531
ENSMUSG00000007603	chr17	56764757	56770093	976.476	-0.102153	0.0984219	-1.03791	0.491528	0.979211	Dus3l	dihydrouridine synthase 3-like (S. cerevisiae)	protein_coding	MGI:2147092	http://www.informatics.jax.org/marker/MGI:2147092
ENSMUSG00000007610	chr8	71488103	71499583	338.755	-0.134052	0.189796	-0.706293	0.639714	0.998905	Gtpbp3	GTP binding protein 3	protein_coding	MGI:1917609	http://www.informatics.jax.org/marker/MGI:1917609
ENSMUSG00000007613	chr4	47353222	47414931	6831.92	0.280006	0.117117	2.39082	0.113074	0.60368	Tgfbr1	transforming growth factor, beta receptor I	protein_coding	MGI:98728	http://www.informatics.jax.org/marker/MGI:98728
ENSMUSG00000007617	chr13	93299635	93405129	699.2	-0.193388	0.156289	-1.23737	0.412176	0.953832	Homer1	homer scaffolding protein 1	protein_coding	MGI:1347345	http://www.informatics.jax.org/marker/MGI:1347345
ENSMUSG00000007646	chr11	87376645	87404954	60.0162	1.3074	0.533363	2.45124	0.104255	0.57783	Rad51c	RAD51 paralog C	protein_coding	MGI:2150020	http://www.informatics.jax.org/marker/MGI:2150020
ENSMUSG00000007653	chr11	42419757	42629028	24.405	-0.373378	0.545232	-0.684806	0.649931	0.998905	Gabrb2	gamma-aminobutyric acid (GABA) A receptor, subunit beta 2	protein_coding	MGI:95620	http://www.informatics.jax.org/marker/MGI:95620
ENSMUSG00000007655	chr6	17306335	17341452	1521.19	0.342412	0.205904	1.66297	0.270402	0.85464	Cav1	caveolin 1, caveolae protein	protein_coding	MGI:102709	http://www.informatics.jax.org/marker/MGI:102709
ENSMUSG00000007656	chr9	75037614	75060313	2640.6	-0.0187669	0.100846	-0.186095	0.901842	0.998905	Arpp19	cAMP-regulated phosphoprotein 19	protein_coding	MGI:1891691	http://www.informatics.jax.org/marker/MGI:1891691
ENSMUSG00000007659	chr2	152780668	152831728	3763.66	-0.082391	0.115511	-0.713274	0.63641	0.998905	Bcl2l1	BCL2-like 1	protein_coding	MGI:88139	http://www.informatics.jax.org/marker/MGI:88139
ENSMUSG00000007670	chr17	57021051	57031522	6204.1	-0.0814501	0.0928693	-0.87704	0.561064	0.991929	Khsrp	KH-type splicing regulatory protein	protein_coding	MGI:1336214	http://www.informatics.jax.org/marker/MGI:1336214
ENSMUSG00000007682	chr12	90724552	90738438	7.4197	0.339805	1.34574	0.252505	0.867096	0.998905	Dio2	deiodinase, iodothyronine, type II	protein_coding	MGI:1338833	http://www.informatics.jax.org/marker/MGI:1338833
ENSMUSG00000007721	chr8	70868227	70873935	1333.29	-0.12541	0.138398	-0.906153	0.548136	0.988437	Ccdc124	coiled-coil domain containing 124	protein_coding	MGI:1916403	http://www.informatics.jax.org/marker/MGI:1916403
ENSMUSG00000007739	chr11	22990519	23003780	2738.17	0.0139039	0.095905	0.144976	0.923454	0.998905	Cct4	chaperonin containing Tcp1, subunit 4 (delta)	protein_coding	MGI:104689	http://www.informatics.jax.org/marker/MGI:104689
ENSMUSG00000007777	chr11	51685386	51688874	256.136	-0.0526897	0.201883	-0.260992	0.862673	0.998905	0610009B22Rik	RIKEN cDNA 0610009B22 gene	protein_coding	MGI:1913300	http://www.informatics.jax.org/marker/MGI:1913300
ENSMUSG00000007783	chr7	44959372	44974851	234.639	0.137136	0.264793	0.517899	0.731418	0.998905	Cpt1c	carnitine palmitoyltransferase 1c	protein_coding	MGI:2446526	http://www.informatics.jax.org/marker/MGI:2446526
ENSMUSG00000007805	chr1	91801461	91848028	318.175	-0.231376	0.520182	-0.444799	0.768153	0.998905	Twist2	twist basic helix-loop-helix transcription factor 2	protein_coding	MGI:104685	http://www.informatics.jax.org/marker/MGI:104685
ENSMUSG00000007812	chr5	145231715	145247302	1051.97	0.107969	0.0950134	1.13636	0.451375	0.966505	Zfp655	zinc finger protein 655	protein_coding	MGI:1919861	http://www.informatics.jax.org/marker/MGI:1919861
ENSMUSG00000007815	chr9	108306129	108337934	9884.05	-0.088217	0.100728	-0.875793	0.561622	0.991929	Rhoa	ras homolog family member A	protein_coding	MGI:1096342	http://www.informatics.jax.org/marker/MGI:1096342
ENSMUSG00000007817	chr14	25459185	25666743	6782.4	0.19895	0.0786649	2.52909	0.0937066	0.546094	Zmiz1	zinc finger, MIZ-type containing 1	protein_coding	MGI:3040693	http://www.informatics.jax.org/marker/MGI:3040693
ENSMUSG00000007827	chr6	118501308	118562226	585.92	0.279764	0.108738	2.57281	0.0881685	0.525621	Ankrd26	ankyrin repeat domain 26	protein_coding	MGI:1917887	http://www.informatics.jax.org/marker/MGI:1917887
ENSMUSG00000007833	chr7	45140684	45154584	593.033	0.102133	0.117407	0.869901	0.564257	0.992003	Aldh16a1	aldehyde dehydrogenase 16 family, member A1	protein_coding	MGI:1916998	http://www.informatics.jax.org/marker/MGI:1916998
ENSMUSG00000007836	chr13	58125879	58128556	3283.97	-0.125017	0.0873764	-1.43078	0.342999	0.910727	Hnrnpa0	heterogeneous nuclear ribonucleoprotein A0	protein_coding	MGI:1924384	http://www.informatics.jax.org/marker/MGI:1924384
ENSMUSG00000007837	chr7	45053584	45062677	966.796	0.0446568	0.102649	0.435043	0.773097	0.998905	Prrg2	proline-rich Gla (G-carboxyglutamic acid) polypeptide 2	protein_coding	MGI:1929596	http://www.informatics.jax.org/marker/MGI:1929596
ENSMUSG00000007850	chr11	50376990	50386528	7189.33	-0.0403798	0.0863675	-0.467535	0.756667	0.998905	Hnrnph1	heterogeneous nuclear ribonucleoprotein H1	protein_coding	MGI:1891925	http://www.informatics.jax.org/marker/MGI:1891925
ENSMUSG00000007867	chr12	86082541	86162459	253.172	0.475388	0.176714	2.69015	0.0746018	0.479248	Ift43	intraflagellar transport 43	protein_coding	MGI:1923661	http://www.informatics.jax.org/marker/MGI:1923661
ENSMUSG00000007872	chr4	136143497	136145755	542.868	0.454232	0.496996	0.913955	0.544696	0.987198	Id3	inhibitor of DNA binding 3	protein_coding	MGI:96398	http://www.informatics.jax.org/marker/MGI:96398
ENSMUSG00000007877	chr11	98383811	98384953	2.83083	0.580553	1.77423	0.327215	0.828315	0.998905	Tcap	titin-cap	protein_coding	MGI:1330233	http://www.informatics.jax.org/marker/MGI:1330233
ENSMUSG00000007880	chr4	133679008	133756769	25359.3	-0.150162	0.0841861	-1.7837	0.237146	0.822501	Arid1a	AT rich interactive domain 1A (SWI-like)	protein_coding	MGI:1935147	http://www.informatics.jax.org/marker/MGI:1935147
ENSMUSG00000007888	chr8	70493158	70504081	2934.1	-0.606324	0.107605	-5.63472	0.000188139	0.00492208	Crlf1	cytokine receptor-like factor 1	protein_coding	MGI:1340030	http://www.informatics.jax.org/marker/MGI:1340030
ENSMUSG00000007891	chr7	142375911	142388038	5158.44	0.231801	0.0774722	2.99206	0.0473676	0.364018	Ctsd	cathepsin D	protein_coding	MGI:88562	http://www.informatics.jax.org/marker/MGI:88562
ENSMUSG00000007892	chr9	61913284	61914542	12487.5	-0.252659	0.178933	-1.41203	0.349361	0.916181	Rplp1	ribosomal protein, large, P1	protein_coding	MGI:1927099	http://www.informatics.jax.org/marker/MGI:1927099
ENSMUSG00000007907	chr5	87979439	87981544	0	NA	NA	NA	NA	NA	Cabs1	calcium binding protein, spermatid specific 1	protein_coding	MGI:1918227	http://www.informatics.jax.org/marker/MGI:1918227
ENSMUSG00000007908	chr9	76014855	76136350	14.5241	-0.142208	0.568591	-0.250105	0.868347	0.998905	Hmgcll1	3-hydroxymethyl-3-methylglutaryl-Coenzyme A lyase-like 1	protein_coding	MGI:2446108	http://www.informatics.jax.org/marker/MGI:2446108
ENSMUSG00000007944	chr7	27653915	27657346	1.77187	2.52091	2.17136	1.16098	NA	NA	Ttc9b	tetratricopeptide repeat domain 9B	protein_coding	MGI:1920282	http://www.informatics.jax.org/marker/MGI:1920282
ENSMUSG00000007946	chr7	101818313	101822726	0.226878	1.20006	3.52996	0.339963	NA	NA	Phox2a	paired-like homeobox 2a	protein_coding	MGI:106633	http://www.informatics.jax.org/marker/MGI:106633
ENSMUSG00000007950	chr8	71456705	71463655	740.678	0.41835	0.162138	2.58021	0.0872575	0.522373	Abhd8	abhydrolase domain containing 8	protein_coding	MGI:1918946	http://www.informatics.jax.org/marker/MGI:1918946
ENSMUSG00000007987	chr5	136908150	136915404	831.482	-0.106881	0.111502	-0.958557	0.525241	0.98439	Ift22	intraflagellar transport 22	protein_coding	MGI:1914536	http://www.informatics.jax.org/marker/MGI:1914536
ENSMUSG00000007989	chr14	65192449	65262463	80.1773	-0.0103781	0.448369	-0.0231463	0.987761	0.998905	Fzd3	frizzled class receptor 3	protein_coding	MGI:108476	http://www.informatics.jax.org/marker/MGI:108476
ENSMUSG00000008028	chr7	44360043	44385820	29.3858	-0.130043	0.46394	-0.280301	0.852625	0.998905	1700008O03Rik	RIKEN cDNA 1700008O03 gene	protein_coding	MGI:1916599	http://www.informatics.jax.org/marker/MGI:1916599
ENSMUSG00000008035	chrX	10715013	10719690	5575.9	-0.167734	0.0858103	-1.9547	0.195153	0.769715	Mid1ip1	Mid1 interacting protein 1 (gastrulation specific G12-like (zebrafish))	protein_coding	MGI:1915291	http://www.informatics.jax.org/marker/MGI:1915291
ENSMUSG00000008036	chr7	16738410	16749294	1597.89	0.0102347	0.0937104	0.109217	0.942297	0.998905	Ap2s1	adaptor-related protein complex 2, sigma 1 subunit	protein_coding	MGI:2141861	http://www.informatics.jax.org/marker/MGI:2141861
ENSMUSG00000008090	chr5	108692382	108706924	377.784	0.397126	0.470947	0.843249	0.576253	0.993438	Fgfrl1	fibroblast growth factor receptor-like 1	protein_coding	MGI:2150920	http://www.informatics.jax.org/marker/MGI:2150920
ENSMUSG00000008129	chr8	84148025	84172590	15.742	0.786485	0.594422	1.32311	0.380543	0.933893	4930432K21Rik	RIKEN cDNA 4930432K21 gene	protein_coding	MGI:1921916	http://www.informatics.jax.org/marker/MGI:1921916
ENSMUSG00000008136	chr1	43123074	43196984	8.01281	1.86304	1.3045	1.42817	0.343883	0.91185	Fhl2	four and a half LIM domains 2	protein_coding	MGI:1338762	http://www.informatics.jax.org/marker/MGI:1338762
ENSMUSG00000008140	chr7	44489937	44496529	2572.2	0.159596	0.104298	1.53019	0.310518	0.890085	Emc10	ER membrane protein complex subunit 10	protein_coding	MGI:1916933	http://www.informatics.jax.org/marker/MGI:1916933
ENSMUSG00000008153	chr6	124430759	124464794	302.927	0.144821	0.509721	0.284117	0.850642	0.998905	Clstn3	calsyntenin 3	protein_coding	MGI:2178323	http://www.informatics.jax.org/marker/MGI:2178323
ENSMUSG00000008167	chr8	85060055	85067124	431.623	0.268144	0.148051	1.81115	0.230004	0.815053	Fbxw9	F-box and WD-40 domain protein 9	protein_coding	MGI:1915878	http://www.informatics.jax.org/marker/MGI:1915878
ENSMUSG00000008193	chr7	44525993	44532071	2.61112	2.48139	1.57746	1.57302	0.297168	0.880291	Spib	Spi-B transcription factor (Spi-1/PU.1 related)	protein_coding	MGI:892986	http://www.informatics.jax.org/marker/MGI:892986
ENSMUSG00000008200	chr2	90745370	90781021	4367.84	0.0433365	0.0901497	0.480717	0.750032	0.998905	Fnbp4	formin binding protein 4	protein_coding	MGI:1860513	http://www.informatics.jax.org/marker/MGI:1860513
ENSMUSG00000008206	chr8	4493026	4531680	237.666	0.885187	0.584853	1.51352	0.315817	0.894517	Cers4	ceramide synthase 4	protein_coding	MGI:1914510	http://www.informatics.jax.org/marker/MGI:1914510
ENSMUSG00000008226	chr2	73312601	73337818	479.894	-0.208018	0.130543	-1.59348	0.29093	0.87419	Scrn3	secernin 3	protein_coding	MGI:1921866	http://www.informatics.jax.org/marker/MGI:1921866
ENSMUSG00000008301	chr18	56562443	56587712	888.22	0.258216	0.114574	2.25371	0.135267	0.660186	Phax	phosphorylated adaptor for RNA export	protein_coding	MGI:1891839	http://www.informatics.jax.org/marker/MGI:1891839
ENSMUSG00000008305	chr4	72117142	72200919	279.837	0.565843	0.241347	2.34452	0.120223	0.622706	Tle1	transducin-like enhancer of split 1	protein_coding	MGI:104636	http://www.informatics.jax.org/marker/MGI:104636
ENSMUSG00000008307	chr5	3571566	3584356	234.164	-0.1614	0.182939	-0.882261	0.558735	0.991576	1700109H08Rik	RIKEN cDNA 1700109H08 gene	protein_coding	MGI:1924286	http://www.informatics.jax.org/marker/MGI:1924286
ENSMUSG00000008318	chr7	100845847	100863446	5.26971	-0.715759	1.20886	-0.592096	0.694753	0.998905	Relt	RELT tumor necrosis factor receptor	protein_coding	MGI:2443373	http://www.informatics.jax.org/marker/MGI:2443373
ENSMUSG00000008333	chr2	143063039	143072853	495.294	0.19596	0.122034	1.60578	0.287221	0.87241	Snrpb2	U2 small nuclear ribonucleoprotein B	protein_coding	MGI:104805	http://www.informatics.jax.org/marker/MGI:104805
ENSMUSG00000008348	chr5	125385965	125390202	12002.9	-0.653983	0.104035	-6.28621	3.09706e-05	0.00106943	Ubc	ubiquitin C	protein_coding	MGI:98889	http://www.informatics.jax.org/marker/MGI:98889
ENSMUSG00000008373	chr7	3629985	3642486	768.443	-0.15653	0.100591	-1.5561	0.302394	0.88416	Prpf31	pre-mRNA processing factor 31	protein_coding	MGI:1916238	http://www.informatics.jax.org/marker/MGI:1916238
ENSMUSG00000008384	chr7	27486910	27490316	537.666	0.118845	0.13658	0.870153	0.564144	0.992003	Sertad1	SERTA domain containing 1	protein_coding	MGI:1913438	http://www.informatics.jax.org/marker/MGI:1913438
ENSMUSG00000008393	chr16	8658580	8672155	876.281	0.0891198	0.116974	0.761878	0.613603	0.997807	Carhsp1	calcium regulated heat stable protein 1	protein_coding	MGI:1196368	http://www.informatics.jax.org/marker/MGI:1196368
ENSMUSG00000008398	chr10	93247414	93311135	1862.14	-0.186026	0.127332	-1.46095	0.33292	0.902359	Elk3	ELK3, member of ETS oncogene family	protein_coding	MGI:101762	http://www.informatics.jax.org/marker/MGI:101762
ENSMUSG00000008429	chr9	25108132	25151820	2432.65	0.0720382	0.0765005	0.94167	0.532565	0.985725	Herpud2	HERPUD family member 2	protein_coding	MGI:1915393	http://www.informatics.jax.org/marker/MGI:1915393
ENSMUSG00000008435	chr7	4424770	4445649	761.725	0.310336	0.0943767	3.28827	0.0293086	0.267717	Rdh13	retinol dehydrogenase 13 (all-trans and 9-cis)	protein_coding	MGI:1918732	http://www.informatics.jax.org/marker/MGI:1918732
ENSMUSG00000008438	chr12	81558584	81568474	19.4947	-0.393691	0.604333	-0.651448	0.665924	0.998905	Adam21	a disintegrin and metallopeptidase domain 21	protein_coding	MGI:1861229	http://www.informatics.jax.org/marker/MGI:1861229
ENSMUSG00000008450	chr8	105860580	105879330	171.93	0.257564	0.241006	1.0687	0.478767	0.975402	Nutf2	nuclear transport factor 2	protein_coding	MGI:1915301	http://www.informatics.jax.org/marker/MGI:1915301
ENSMUSG00000008461	chr7	45617289	45621059	24.8886	0.118595	0.756077	0.156856	0.917204	0.998905	Fut1	fucosyltransferase 1	protein_coding	MGI:109375	http://www.informatics.jax.org/marker/MGI:109375
ENSMUSG00000008475	chr1	152766542	152775597	3868.59	-0.161184	0.0823189	-1.95804	0.194391	0.768152	Arpc5	actin related protein 2/3 complex, subunit 5	protein_coding	MGI:1915021	http://www.informatics.jax.org/marker/MGI:1915021
ENSMUSG00000008482	chr17	24715839	24718057	19.0628	1.13375	0.59066	1.91946	0.203328	0.782634	Rnf151	ring finger protein 151	protein_coding	MGI:1914754	http://www.informatics.jax.org/marker/MGI:1914754
ENSMUSG00000008489	chr4	91250763	91400785	11.6645	-0.169027	1.07685	-0.156964	0.917147	0.998905	Elavl2	ELAV like RNA binding protein 1	protein_coding	MGI:1100887	http://www.informatics.jax.org/marker/MGI:1100887
ENSMUSG00000008496	chr7	25087344	25179726	41.2396	-0.0719897	0.48276	-0.149121	0.921273	0.998905	Pou2f2	POU domain, class 2, transcription factor 2	protein_coding	MGI:101897	http://www.informatics.jax.org/marker/MGI:101897
ENSMUSG00000008540	chr6	138140316	138156755	94.4798	0.89513	0.902192	0.992173	0.510817	0.983463	Mgst1	microsomal glutathione S-transferase 1	protein_coding	MGI:1913850	http://www.informatics.jax.org/marker/MGI:1913850
ENSMUSG00000008575	chr4	82290173	82705750	4983.13	0.564461	0.122157	4.6208	0.00219533	0.0382461	Nfib	nuclear factor I/B	protein_coding	MGI:103188	http://www.informatics.jax.org/marker/MGI:103188
ENSMUSG00000008590	chr9	48935008	48964990	0	NA	NA	NA	NA	NA	Htr3b	5-hydroxytryptamine (serotonin) receptor 3B	protein_coding	MGI:1861899	http://www.informatics.jax.org/marker/MGI:1861899
ENSMUSG00000008601	chr3	88542029	88548300	5305.25	0.164754	0.0916254	1.79812	0.233375	0.819568	Rab25	RAB25, member RAS oncogene family	protein_coding	MGI:1858203	http://www.informatics.jax.org/marker/MGI:1858203
ENSMUSG00000008604	chr3	88553758	88569725	2427.12	-0.193076	0.0732883	-2.63447	0.08081	0.499543	Ubqln4	ubiquilin 4	protein_coding	MGI:2150152	http://www.informatics.jax.org/marker/MGI:2150152
ENSMUSG00000008658	chr16	5885355	7411526	261.53	1.09657	0.237851	4.61031	0.00224685	0.0389966	Rbfox1	RNA binding protein, fox-1 homolog (C. elegans) 1	protein_coding	MGI:1926224	http://www.informatics.jax.org/marker/MGI:1926224
ENSMUSG00000008668	chr17	33951999	33956001	627.932	-0.236259	0.151546	-1.55899	0.301497	0.883465	Rps18	ribosomal protein S18	protein_coding	MGI:98146	http://www.informatics.jax.org/marker/MGI:98146
ENSMUSG00000008682	chrX	74270812	74273135	389.407	-0.264174	0.231386	-1.1417	0.449249	0.966505	Rpl10	ribosomal protein L10	protein_coding	MGI:105943	http://www.informatics.jax.org/marker/MGI:105943
ENSMUSG00000008683	chr7	118104372	118116188	769.237	0.47828	0.136014	3.51641	0.0197791	0.202843	Rps15a	ribosomal protein S15A	protein_coding	MGI:2389091	http://www.informatics.jax.org/marker/MGI:2389091
ENSMUSG00000008690	chr15	89355719	89372826	3814.12	-0.11238	0.0918249	-1.22385	0.417303	0.955626	Ncaph2	non-SMC condensin II complex, subunit H2	protein_coding	MGI:1289164	http://www.informatics.jax.org/marker/MGI:1289164
ENSMUSG00000008730	chr3	103739815	103791563	12918.2	-0.0790935	0.0718106	-1.10142	0.46541	0.972897	Hipk1	homeodomain interacting protein kinase 1	protein_coding	MGI:1314873	http://www.informatics.jax.org/marker/MGI:1314873
ENSMUSG00000008734	chr7	118972047	118995211	161.333	0.756861	0.934638	0.80979	0.591481	0.995406	Gprc5b	G protein-coupled receptor, family C, group 5, member B	protein_coding	MGI:1927596	http://www.informatics.jax.org/marker/MGI:1927596
ENSMUSG00000008763	chr3	100562208	100685503	3481.68	-0.531713	0.0910339	-5.84083	0.000108377	0.00310238	Man1a2	mannosidase, alpha, class 1A, member 2	protein_coding	MGI:104676	http://www.informatics.jax.org/marker/MGI:104676
ENSMUSG00000008789	chr7	17713238	17761132	0	NA	NA	NA	NA	NA	Ceacam5	carcinoembryonic antigen-related cell adhesion molecule 5	protein_coding	MGI:1920500	http://www.informatics.jax.org/marker/MGI:1920500
ENSMUSG00000008813	chr14	51918425	51920700	0	NA	NA	NA	NA	NA	Tppp2	tubulin polymerization-promoting protein family member 2	protein_coding	MGI:2684923	http://www.informatics.jax.org/marker/MGI:2684923
ENSMUSG00000008822	chr12	85272398	85288438	190.208	0.52573	0.176007	2.98697	0.0477454	0.365705	Acyp1	acylphosphatase 1, erythrocyte (common) type	protein_coding	MGI:1913454	http://www.informatics.jax.org/marker/MGI:1913454
ENSMUSG00000008843	chr5	134914249	134915526	0.470549	2.23929	3.45715	0.647727	NA	NA	Cldn13	claudin 13	protein_coding	MGI:1913102	http://www.informatics.jax.org/marker/MGI:1913102
ENSMUSG00000008845	chr6	124304656	124330527	28.4641	0.252872	0.999639	0.252964	0.866857	0.998905	Cd163	CD163 antigen	protein_coding	MGI:2135946	http://www.informatics.jax.org/marker/MGI:2135946
ENSMUSG00000008855	chr11	102194432	102230166	1252.6	0.240686	0.149064	1.61465	0.284567	0.869547	Hdac5	histone deacetylase 5	protein_coding	MGI:1333784	http://www.informatics.jax.org/marker/MGI:1333784
ENSMUSG00000008859	chr13	17880571	17944239	3104.61	0.0947095	0.0814498	1.1628	0.440916	0.962931	Rala	v-ral simian leukemia viral oncogene A (ras related)	protein_coding	MGI:1927243	http://www.informatics.jax.org/marker/MGI:1927243
ENSMUSG00000008874	chr8	114418086	114425846	0	NA	NA	NA	NA	NA	Clec3a	C-type lectin domain family 3, member a	protein_coding	MGI:2685642	http://www.informatics.jax.org/marker/MGI:2685642
ENSMUSG00000008892	chr8	22577075	22593813	405.941	0.281826	0.133712	2.10771	0.162446	0.713677	Vdac3	voltage-dependent anion channel 3	protein_coding	MGI:106922	http://www.informatics.jax.org/marker/MGI:106922
ENSMUSG00000008932	chr4	107968332	108013532	1.76482	0.333198	2.59564	0.128368	NA	NA	Slc1a7	solute carrier family 1 (glutamate transporter), member 7	protein_coding	MGI:2444087	http://www.informatics.jax.org/marker/MGI:2444087
ENSMUSG00000008958	chr3	95111022	95123051	1862.93	-0.0840344	0.101713	-0.826195	0.583992	0.994163	Vps72	vacuolar protein sorting 72	protein_coding	MGI:1202305	http://www.informatics.jax.org/marker/MGI:1202305
ENSMUSG00000008976	chr16	84834925	84863779	2152.49	-0.0641344	0.101576	-0.631396	0.675611	0.998905	Gabpa	GA repeat binding protein, alpha	protein_coding	MGI:95610	http://www.informatics.jax.org/marker/MGI:95610
ENSMUSG00000008999	chr2	172868012	172940321	2324	2.41368	0.0859336	28.0877	2.22045e-16	3.85673e-14	Bmp7	bone morphogenetic protein 7	protein_coding	MGI:103302	http://www.informatics.jax.org/marker/MGI:103302
ENSMUSG00000009013	chr5	115297110	115300999	3597.55	-0.529309	0.0986051	-5.36797	0.000374203	0.00884797	Dynll1	dynein light chain LC8-type 1	protein_coding	MGI:1861457	http://www.informatics.jax.org/marker/MGI:1861457
ENSMUSG00000009030	chr2	37350074	37359332	949.775	0.175353	0.128633	1.3632	0.36628	0.926266	Pdcl	phosducin-like	protein_coding	MGI:1914716	http://www.informatics.jax.org/marker/MGI:1914716
ENSMUSG00000009035	chr15	79360684	79403569	2997.63	0.176888	0.0873385	2.02531	0.179505	0.74597	Tmem184b	transmembrane protein 184b	protein_coding	MGI:2445179	http://www.informatics.jax.org/marker/MGI:2445179
ENSMUSG00000009047	chr16	88777896	88778528	0	NA	NA	NA	NA	NA	Gm5965	predicted gene 5965	protein_coding	MGI:3645197	http://www.informatics.jax.org/marker/MGI:3645197
ENSMUSG00000009070	chr10	74957477	75032586	0	NA	NA	NA	NA	NA	Rsph14	radial spoke head homolog 14 (Chlamydomonas)	protein_coding	MGI:1918486	http://www.informatics.jax.org/marker/MGI:1918486
ENSMUSG00000009073	chr11	4765845	4849536	3386.82	0.0256734	0.082916	0.309631	0.837409	0.998905	Nf2	neurofibromin 2	protein_coding	MGI:97307	http://www.informatics.jax.org/marker/MGI:97307
ENSMUSG00000009075	chr11	4736892	4746778	2.04098	2.75729	1.84434	1.495	NA	NA	Cabp7	calcium binding protein 7	protein_coding	MGI:2183437	http://www.informatics.jax.org/marker/MGI:2183437
ENSMUSG00000009076	chr11	4704678	4737669	283.894	-0.0549862	0.188078	-0.292359	0.846362	0.998905	Zmat5	zinc finger, matrin type 5	protein_coding	MGI:1914428	http://www.informatics.jax.org/marker/MGI:1914428
ENSMUSG00000009079	chr11	5069689	5099266	6176.87	-0.120473	0.086566	-1.39169	0.356348	0.920804	Ewsr1	Ewing sarcoma breakpoint region 1	protein_coding	MGI:99960	http://www.informatics.jax.org/marker/MGI:99960
ENSMUSG00000009090	chr11	4986824	5042791	3837.59	-0.0792305	0.0978609	-0.809624	0.591557	0.995406	Ap1b1	adaptor protein complex AP-1, beta 1 subunit	protein_coding	MGI:1096368	http://www.informatics.jax.org/marker/MGI:1096368
ENSMUSG00000009092	chr10	75893413	75895941	25.2826	1.50088	0.570993	2.62854	0.0814951	0.502379	Derl3	Der1-like domain family, member 3	protein_coding	MGI:1917627	http://www.informatics.jax.org/marker/MGI:1917627
ENSMUSG00000009093	chr10	75814943	75822543	0.382096	-2.20278	3.48995	-0.631178	NA	NA	Gstt4	glutathione S-transferase, theta 4	protein_coding	MGI:1923136	http://www.informatics.jax.org/marker/MGI:1923136
ENSMUSG00000009097	chr16	18580979	18590671	27.9982	4.3473	1.57195	2.76555	0.0668211	0.451347	Tbx1	T-box 1	protein_coding	MGI:98493	http://www.informatics.jax.org/marker/MGI:98493
ENSMUSG00000009108	chr3	108092789	108101432	5.15405	-0.481777	1.3001	-0.370569	0.805995	0.998905	Gnat2	guanine nucleotide binding protein, alpha transducing 2	protein_coding	MGI:95779	http://www.informatics.jax.org/marker/MGI:95779
ENSMUSG00000009112	chr6	120836212	120892842	12130.3	0.322376	0.085818	3.75651	0.0127873	0.147688	Bcl2l13	BCL2-like 13 (apoptosis facilitator)	protein_coding	MGI:2136959	http://www.informatics.jax.org/marker/MGI:2136959
ENSMUSG00000009114	chr10	76449081	76461110	0.825448	-3.30116	3.43359	-0.961431	NA	NA	2610028H24Rik	RIKEN cDNA 2610028H24 gene	protein_coding	MGI:1924214	http://www.informatics.jax.org/marker/MGI:1924214
ENSMUSG00000009115	chr10	76562272	76570201	10.8979	-1.33869	0.746853	-1.79244	0.234855	0.820411	Spatc1l	spermatogenesis and centriole associated 1 like	protein_coding	MGI:1923823	http://www.informatics.jax.org/marker/MGI:1923823
ENSMUSG00000009145	chr6	83057844	83067318	461.028	-0.0393962	0.176319	-0.223437	0.882277	0.998905	Dqx1	DEAQ RNA-dependent ATPase	protein_coding	MGI:2136388	http://www.informatics.jax.org/marker/MGI:2136388
ENSMUSG00000009185	chr11	82115185	82116799	1.79823	0.425119	2.51035	0.169346	NA	NA	Ccl8	chemokine (C-C motif) ligand 8	protein_coding	MGI:101878	http://www.informatics.jax.org/marker/MGI:101878
ENSMUSG00000009207	chr2	74520291	74579435	590.992	0.0859971	0.138685	0.620089	0.681097	0.998905	Lnpk	lunapark, ER junction formation factor	protein_coding	MGI:1918115	http://www.informatics.jax.org/marker/MGI:1918115
ENSMUSG00000009210	chr11	106365472	106377558	0.786439	-3.23661	3.43587	-0.942006	NA	NA	Prr29	proline rich 29	protein_coding	MGI:1922823	http://www.informatics.jax.org/marker/MGI:1922823
ENSMUSG00000009214	chr2	27061636	27072179	0	NA	NA	NA	NA	NA	Mymk	myomaker, myoblast fusion factor	protein_coding	MGI:1913389	http://www.informatics.jax.org/marker/MGI:1913389
ENSMUSG00000009216	chr2	27110380	27142491	0.374681	-2.17811	3.49176	-0.623784	NA	NA	Fam163b	family with sequence similarity 163, member B	protein_coding	MGI:1926106	http://www.informatics.jax.org/marker/MGI:1926106
ENSMUSG00000009246	chr7	143069153	143094642	1.02523	1.29477	2.59275	0.49938	NA	NA	Trpm5	transient receptor potential cation channel, subfamily M, member 5	protein_coding	MGI:1861718	http://www.informatics.jax.org/marker/MGI:1861718
ENSMUSG00000009248	chr7	142966829	142969264	172.95	-0.0414115	0.258327	-0.160306	0.915389	0.998905	Ascl2	achaete-scute family bHLH transcription factor 2	protein_coding	MGI:96920	http://www.informatics.jax.org/marker/MGI:96920
ENSMUSG00000009281	chr6	48569696	48572789	78.6295	0.327254	1.09021	0.300176	0.842308	0.998905	Rarres2	retinoic acid receptor responder (tazarotene induced) 2	protein_coding	MGI:1918910	http://www.informatics.jax.org/marker/MGI:1918910
ENSMUSG00000009291	chr10	77581720	77598732	1077.26	0.00400764	0.110247	0.0363516	0.980779	0.998905	Pttg1ip	pituitary tumor-transforming 1 interacting protein	protein_coding	MGI:2652132	http://www.informatics.jax.org/marker/MGI:2652132
ENSMUSG00000009292	chr10	77907722	77970563	8.33459	-0.0710851	0.900006	-0.0789829	0.958253	0.998905	Trpm2	transient receptor potential cation channel, subfamily M, member 2	protein_coding	MGI:1351901	http://www.informatics.jax.org/marker/MGI:1351901
ENSMUSG00000009293	chr10	77622275	77645993	1286.36	0.203797	0.127681	1.59614	0.290125	0.873897	Ube2g2	ubiquitin-conjugating enzyme E2G 2	protein_coding	MGI:1343188	http://www.informatics.jax.org/marker/MGI:1343188
ENSMUSG00000009350	chr11	87793581	87804413	0	NA	NA	NA	NA	NA	Mpo	myeloperoxidase	protein_coding	MGI:97137	http://www.informatics.jax.org/marker/MGI:97137
ENSMUSG00000009356	chr11	87806428	87828289	0.117637	0.472381	3.53381	0.133675	NA	NA	Lpo	lactoperoxidase	protein_coding	MGI:1923363	http://www.informatics.jax.org/marker/MGI:1923363
ENSMUSG00000009376	chr6	17463800	17573980	6769.85	0.104051	0.0754411	1.37923	0.360668	0.923236	Met	met proto-oncogene	protein_coding	MGI:96969	http://www.informatics.jax.org/marker/MGI:96969
ENSMUSG00000009378	chr19	34668403	34747289	2867	0.33584	0.0796625	4.21579	0.00520562	0.0757274	Slc16a12	solute carrier family 16 (monocarboxylic acid transporters), member 12	protein_coding	MGI:2147716	http://www.informatics.jax.org/marker/MGI:2147716
ENSMUSG00000009394	chr6	115134902	115282006	35.8467	1.09117	0.736957	1.48064	0.326444	0.90112	Syn2	synapsin II	protein_coding	MGI:103020	http://www.informatics.jax.org/marker/MGI:103020
ENSMUSG00000009406	chrX	20933395	20950608	544.85	-0.126847	0.176652	-0.718061	0.634148	0.998905	Elk1	ELK1, member of ETS oncogene family	protein_coding	MGI:101833	http://www.informatics.jax.org/marker/MGI:101833
ENSMUSG00000009418	chr1	135434580	135607295	8102.91	-0.188637	0.197716	-0.95408	0.527178	0.984709	Nav1	neuron navigator 1	protein_coding	MGI:2183683	http://www.informatics.jax.org/marker/MGI:2183683
ENSMUSG00000009470	chr13	98839019	98926384	4466.36	-0.0216025	0.0724607	-0.298127	0.84337	0.998905	Tnpo1	transportin 1	protein_coding	MGI:2681523	http://www.informatics.jax.org/marker/MGI:2681523
ENSMUSG00000009471	chr7	46376474	46379099	0	NA	NA	NA	NA	NA	Myod1	myogenic differentiation 1	protein_coding	MGI:97275	http://www.informatics.jax.org/marker/MGI:97275
ENSMUSG00000009487	chr7	46240987	46311434	0.396927	-2.25118	3.48649	-0.645687	NA	NA	Otog	otogelin	protein_coding	MGI:1202064	http://www.informatics.jax.org/marker/MGI:1202064
ENSMUSG00000009535	chr18	68300355	68324852	430.058	-0.027739	0.149544	-0.18549	0.902159	0.998905	Rnmt	RNA (guanine-7-) methyltransferase	protein_coding	MGI:1915147	http://www.informatics.jax.org/marker/MGI:1915147
ENSMUSG00000009545	chr7	143106362	143427042	6.47004	3.06662	1.0665	2.87539	0.0566921	0.40609	Kcnq1	potassium voltage-gated channel, subfamily Q, member 1	protein_coding	MGI:108083	http://www.informatics.jax.org/marker/MGI:108083
ENSMUSG00000009549	chr2	118475850	118479711	1144.2	0.146792	0.109434	1.34137	0.374004	0.929731	Srp14	signal recognition particle 14	protein_coding	MGI:107169	http://www.informatics.jax.org/marker/MGI:107169
ENSMUSG00000009551	chr2	32732620	32741016	0	NA	NA	NA	NA	NA	6330409D20Rik	RIKEN cDNA 6330409D20 gene	protein_coding	MGI:1917980	http://www.informatics.jax.org/marker/MGI:1917980
ENSMUSG00000009555	chr2	32705784	32713076	1001.68	-0.0111546	0.0995388	-0.112063	0.940795	0.998905	Cdk9	cyclin-dependent kinase 9 (CDC2-related kinase)	protein_coding	MGI:1328368	http://www.informatics.jax.org/marker/MGI:1328368
ENSMUSG00000009563	chr2	32757234	32762244	564.35	0.0541229	0.110076	0.491687	0.744525	0.998905	Tor2a	torsin family 2, member A	protein_coding	MGI:1353596	http://www.informatics.jax.org/marker/MGI:1353596
ENSMUSG00000009566	chr2	32682609	32704145	624.781	-0.322794	0.129986	-2.48329	0.0998028	0.564296	Fpgs	folylpolyglutamyl synthetase	protein_coding	MGI:95576	http://www.informatics.jax.org/marker/MGI:95576
ENSMUSG00000009569	chr16	13256481	13417529	3456.97	-0.190216	0.0840445	-2.26327	0.133616	0.656722	Mkl2	MKL/myocardin-like 2	protein_coding	MGI:3050795	http://www.informatics.jax.org/marker/MGI:3050795
ENSMUSG00000009575	chr15	103191544	103239816	3469.09	0.0600606	0.118656	0.506174	0.737272	0.998905	Cbx5	chromobox 5	protein_coding	MGI:109372	http://www.informatics.jax.org/marker/MGI:109372
ENSMUSG00000009580	chr5	87885029	87894174	8.27786	0.843141	0.834236	1.01067	0.502968	0.980429	Odam	odontogenic, ameloblast asssociated	protein_coding	MGI:1916842	http://www.informatics.jax.org/marker/MGI:1916842
ENSMUSG00000009585	chr15	79891659	79915906	483.445	1.48803	0.300098	4.95848	0.00101531	0.0203247	Apobec3	apolipoprotein B mRNA editing enzyme, catalytic polypeptide 3	protein_coding	MGI:1933111	http://www.informatics.jax.org/marker/MGI:1933111
ENSMUSG00000009588	chr11	116765025	116775507	7960.91	-1.81838	0.135173	-13.4523	2.22045e-16	3.85673e-14	St6galnac1	ST6 (alpha-N-acetyl-neuraminyl-2,3-beta-galactosyl-1,3)-N-acetylgalactosaminide alpha-2,6-sialyltransferase 1	protein_coding	MGI:1341826	http://www.informatics.jax.org/marker/MGI:1341826
ENSMUSG00000009596	chrX	134460118	134476490	0	NA	NA	NA	NA	NA	Taf7l	TATA-box binding protein associated factor 7 like	protein_coding	MGI:1921719	http://www.informatics.jax.org/marker/MGI:1921719
ENSMUSG00000009614	chr2	27188393	27248337	76.5	0.547131	0.511404	1.06986	0.478292	0.975402	Sardh	sarcosine dehydrogenase	protein_coding	MGI:2183102	http://www.informatics.jax.org/marker/MGI:2183102
ENSMUSG00000009621	chr2	27262104	27427033	1500.79	-0.352346	0.1025	-3.43752	0.022713	0.222895	Vav2	vav 2 oncogene	protein_coding	MGI:102718	http://www.informatics.jax.org/marker/MGI:102718
ENSMUSG00000009628	chr8	33516738	33585582	9.39278	1.4114	1.03044	1.3697	0.363997	0.924844	Tex15	testis expressed gene 15	protein_coding	MGI:1934816	http://www.informatics.jax.org/marker/MGI:1934816
ENSMUSG00000009630	chr8	33599625	33619441	1480.18	-0.335886	0.12969	-2.58992	0.0860749	0.518627	Ppp2cb	protein phosphatase 2 (formerly 2A), catalytic subunit, beta isoform	protein_coding	MGI:1321161	http://www.informatics.jax.org/marker/MGI:1321161
ENSMUSG00000009633	chr1	193272161	193273217	14.8446	0.698155	0.84009	0.831048	0.581785	0.993599	G0s2	G0/G1 switch gene 2	protein_coding	MGI:1316737	http://www.informatics.jax.org/marker/MGI:1316737
ENSMUSG00000009640	chr4	117674681	117682273	591.386	0.0509733	0.106007	0.480846	0.749967	0.998905	Dmap1	DNA methyltransferase 1-associated protein 1	protein_coding	MGI:1913483	http://www.informatics.jax.org/marker/MGI:1913483
ENSMUSG00000009646	chr10	59403660	59421976	0.121107	0.472381	3.53381	0.133675	NA	NA	Pla2g12b	phospholipase A2, group XIIB	protein_coding	MGI:1917086	http://www.informatics.jax.org/marker/MGI:1917086
ENSMUSG00000009647	chr10	59446984	59616692	3915.01	-0.192078	0.0715971	-2.68276	0.0754027	0.481432	Mcu	mitochondrial calcium uniporter	protein_coding	MGI:3026965	http://www.informatics.jax.org/marker/MGI:3026965
ENSMUSG00000009654	chr10	59422958	59441778	8.66401	-0.0955737	0.958312	-0.0997313	0.9473	0.998905	Oit3	oncoprotein induced transcript 3	protein_coding	MGI:1201782	http://www.informatics.jax.org/marker/MGI:1201782
ENSMUSG00000009670	chrX	100838648	101059667	3.23574	0.667483	1.92537	0.346677	0.818277	0.998905	Tex11	testis expressed gene 11	protein_coding	MGI:1933237	http://www.informatics.jax.org/marker/MGI:1933237
ENSMUSG00000009681	chr10	75060592	75184921	6381.83	0.0256916	0.0830596	0.309315	0.837572	0.998905	Bcr	breakpoint cluster region	protein_coding	MGI:88141	http://www.informatics.jax.org/marker/MGI:88141
ENSMUSG00000009687	chr7	31032722	31042481	61.3996	1.31144	0.666511	1.96762	0.192218	0.764112	Fxyd5	FXYD domain-containing ion transport regulator 5	protein_coding	MGI:1201785	http://www.informatics.jax.org/marker/MGI:1201785
ENSMUSG00000009731	chrX	7822289	7838280	57.8108	0.224954	0.638077	0.352549	0.815254	0.998905	Kcnd1	potassium voltage-gated channel, Shal-related family, member 1	protein_coding	MGI:96671	http://www.informatics.jax.org/marker/MGI:96671
ENSMUSG00000009733	chr15	100498012	100552008	635.49	0.304447	0.112154	2.71455	0.072007	0.471009	Tfcp2	transcription factor CP2	protein_coding	MGI:98509	http://www.informatics.jax.org/marker/MGI:98509
ENSMUSG00000009734	chr13	18121098	18397686	18.7058	-0.191439	0.576962	-0.331805	0.825945	0.998905	Pou6f2	POU domain, class 6, transcription factor 2	protein_coding	MGI:2443631	http://www.informatics.jax.org/marker/MGI:2443631
ENSMUSG00000009739	chr15	100575318	100599984	529.847	0.562151	0.143666	3.91289	0.00950642	0.118771	Pou6f1	POU domain, class 6, transcription factor 1	protein_coding	MGI:102935	http://www.informatics.jax.org/marker/MGI:102935
ENSMUSG00000009741	chr9	113930934	113977202	3059.77	-0.413359	0.110735	-3.73286	0.0133623	0.152435	Ubp1	upstream binding protein 1	protein_coding	MGI:104889	http://www.informatics.jax.org/marker/MGI:104889
ENSMUSG00000009772	chr1	132316126	132333488	3745.85	0.226964	0.110048	2.06241	0.171665	0.731169	Nuak2	NUAK family, SNF1-like kinase, 2	protein_coding	MGI:1921387	http://www.informatics.jax.org/marker/MGI:1921387
ENSMUSG00000009828	chr9	78109192	78172107	2385.05	-0.666705	0.111707	-5.96836	7.63576e-05	0.00230882	Ick	intestinal cell kinase	protein_coding	MGI:1934157	http://www.informatics.jax.org/marker/MGI:1934157
ENSMUSG00000009863	chr4	140961203	140979193	2355.29	0.380999	0.0908865	4.19203	0.00546473	0.0781676	Sdhb	succinate dehydrogenase complex, subunit B, iron sulfur (Ip)	protein_coding	MGI:1914930	http://www.informatics.jax.org/marker/MGI:1914930
ENSMUSG00000009876	chr2	152754173	152765037	13.6973	0.0184532	0.682959	0.0270195	0.985713	0.998905	Cox4i2	cytochrome c oxidase subunit 4I2	protein_coding	MGI:2135755	http://www.informatics.jax.org/marker/MGI:2135755
ENSMUSG00000009894	chr11	59407134	59451186	1325.74	0.00855326	0.114187	0.0749055	0.960406	0.998905	Snap47	synaptosomal-associated protein, 47	protein_coding	MGI:1915076	http://www.informatics.jax.org/marker/MGI:1915076
ENSMUSG00000009900	chr11	59248033	59290752	602.988	0.636847	0.181731	3.50433	0.0202055	0.206169	Wnt3a	wingless-type MMTV integration site family, member 3A	protein_coding	MGI:98956	http://www.informatics.jax.org/marker/MGI:98956
ENSMUSG00000009905	chr1	106720459	106759727	1088.44	-0.274159	0.151362	-1.81129	0.22997	0.815053	Kdsr	3-ketodihydrosphingosine reductase	protein_coding	MGI:1918000	http://www.informatics.jax.org/marker/MGI:1918000
ENSMUSG00000009907	chr1	106764071	106796728	3261.15	-0.139236	0.0936068	-1.48745	0.324224	0.899867	Vps4b	vacuolar protein sorting 4B	protein_coding	MGI:1100499	http://www.informatics.jax.org/marker/MGI:1100499
ENSMUSG00000009927	chr9	44407139	44410427	399.936	0.51908	0.143944	3.60612	0.0168498	0.179599	Rps25	ribosomal protein S25	protein_coding	MGI:1922867	http://www.informatics.jax.org/marker/MGI:1922867
ENSMUSG00000009941	chrX	134944526	134964754	0.127356	-0.970291	3.53381	-0.274574	NA	NA	Nxf2	nuclear RNA export factor 2	protein_coding	MGI:1933192	http://www.informatics.jax.org/marker/MGI:1933192
ENSMUSG00000009995	chrX	74281912	74290151	1853.91	0.0439839	0.115921	0.379429	0.801453	0.998905	Taz	tafazzin	protein_coding	MGI:109626	http://www.informatics.jax.org/marker/MGI:109626
ENSMUSG00000010021	chr11	114765388	114790739	5.78449	0.823259	1.07441	0.766246	0.611571	0.997508	Kif19a	kinesin family member 19A	protein_coding	MGI:2447024	http://www.informatics.jax.org/marker/MGI:2447024
ENSMUSG00000010025	chr11	61223417	61267464	762.983	-0.195362	0.171826	-1.13698	0.451128	0.966505	Aldh3a2	aldehyde dehydrogenase family 3, subfamily A2	protein_coding	MGI:1353452	http://www.informatics.jax.org/marker/MGI:1353452
ENSMUSG00000010044	chr9	107547298	107551319	10.5326	1.02908	0.755285	1.36251	0.366522	0.926369	Zmynd10	zinc finger, MYND domain containing 10	protein_coding	MGI:2387863	http://www.informatics.jax.org/marker/MGI:2387863
ENSMUSG00000010045	chr9	107533945	107538673	866.804	0.129765	0.100411	1.29234	0.391721	0.940695	Tmem115	transmembrane protein 115	protein_coding	MGI:1930765	http://www.informatics.jax.org/marker/MGI:1930765
ENSMUSG00000010047	chr9	107567945	107572779	882.243	0.0498789	0.119404	0.417731	0.781893	0.998905	Hyal2	hyaluronoglucosaminidase 2	protein_coding	MGI:1196334	http://www.informatics.jax.org/marker/MGI:1196334
ENSMUSG00000010048	chr9	107587642	107593385	703.11	0.80239	0.122316	6.55996	1.37611e-05	0.000520288	Ifrd2	interferon-related developmental regulator 2	protein_coding	MGI:1316708	http://www.informatics.jax.org/marker/MGI:1316708
ENSMUSG00000010051	chr9	107576927	107581710	953.383	-0.0443055	0.111194	-0.398452	0.791722	0.998905	Hyal1	hyaluronoglucosaminidase 1	protein_coding	MGI:96298	http://www.informatics.jax.org/marker/MGI:96298
ENSMUSG00000010054	chr9	107563255	107566112	648.743	0.0104847	0.123414	0.0849553	0.955099	0.998905	Tusc2	tumor suppressor candidate 2	protein_coding	MGI:1931086	http://www.informatics.jax.org/marker/MGI:1931086
ENSMUSG00000010057	chr9	107542226	107545706	467.64	-0.167911	0.126794	-1.32428	0.380123	0.933377	Nprl2	nitrogen permease regulator-like 2	protein_coding	MGI:1914482	http://www.informatics.jax.org/marker/MGI:1914482
ENSMUSG00000010064	chr9	107650634	107669530	18.736	0.32825	0.933962	0.35146	0.815815	0.998905	Slc38a3	solute carrier family 38, member 3	protein_coding	MGI:1923507	http://www.informatics.jax.org/marker/MGI:1923507
ENSMUSG00000010066	chr9	107399612	107529343	1149.03	2.61689	0.174819	14.9692	2.22045e-16	3.85673e-14	Cacna2d2	calcium channel, voltage-dependent, alpha 2/delta subunit 2	protein_coding	MGI:1929813	http://www.informatics.jax.org/marker/MGI:1929813
ENSMUSG00000010067	chr9	107551555	107562267	981.575	-0.182591	0.110411	-1.65374	0.273071	0.856926	Rassf1	Ras association (RalGDS/AF-6) domain family member 1	protein_coding	MGI:1928386	http://www.informatics.jax.org/marker/MGI:1928386
ENSMUSG00000010080	chr11	94489599	94499974	12049.5	-0.337866	0.106464	-3.17352	0.0354429	0.303971	Epn3	epsin 3	protein_coding	MGI:1919139	http://www.informatics.jax.org/marker/MGI:1919139
ENSMUSG00000010086	chr11	61448442	61454131	16.7916	-0.187789	0.789199	-0.237949	0.874692	0.998905	Rnf112	ring finger protein 112	protein_coding	MGI:106611	http://www.informatics.jax.org/marker/MGI:106611
ENSMUSG00000010095	chr19	8706882	8723369	3819.42	0.392424	0.16366	2.39781	0.112026	0.600025	Slc3a2	solute carrier family 3 (activators of dibasic and neutral amino acid transport), member 2	protein_coding	MGI:96955	http://www.informatics.jax.org/marker/MGI:96955
ENSMUSG00000010097	chr19	8757073	8772475	3746.44	-0.211681	0.109916	-1.92584	0.201829	0.780305	Nxf1	nuclear RNA export factor 1	protein_coding	MGI:1858330	http://www.informatics.jax.org/marker/MGI:1858330
ENSMUSG00000010110	chr19	8741413	8756069	1574.53	-0.149004	0.115395	-1.29125	0.39212	0.940762	Stx5a	syntaxin 5A	protein_coding	MGI:1928483	http://www.informatics.jax.org/marker/MGI:1928483
ENSMUSG00000010122	chr11	61343401	61378345	231.469	0.0880439	0.172577	0.510172	0.735274	0.998905	Slc47a1	solute carrier family 47, member 1	protein_coding	MGI:1914723	http://www.informatics.jax.org/marker/MGI:1914723
ENSMUSG00000010136	chr3	105996957	106014646	0	NA	NA	NA	NA	NA	Pifo	primary cilia formation	protein_coding	MGI:1923670	http://www.informatics.jax.org/marker/MGI:1923670
ENSMUSG00000010142	chr11	61126755	61149372	3.70139	0.898664	1.34529	0.668006	0.657966	0.998905	Tnfrsf13b	tumor necrosis factor receptor superfamily, member 13b	protein_coding	MGI:1889411	http://www.informatics.jax.org/marker/MGI:1889411
ENSMUSG00000010154	chr8	123332713	123369515	555.515	-0.495091	0.263435	-1.87937	0.212927	0.795925	Spire2	spire type actin nucleation factor 2	protein_coding	MGI:2446256	http://www.informatics.jax.org/marker/MGI:2446256
ENSMUSG00000010175	chr1	190118035	190170714	29.431	0.0929319	0.758245	0.122562	0.93526	0.998905	Prox1	prospero homeobox 1	protein_coding	MGI:97772	http://www.informatics.jax.org/marker/MGI:97772
ENSMUSG00000010205	chr9	21074158	21092008	0	NA	NA	NA	NA	NA	Raver1	ribonucleoprotein, PTB-binding 1	protein_coding	MGI:1919016	http://www.informatics.jax.org/marker/MGI:1919016
ENSMUSG00000010277	chr11	78261752	78290623	18573.9	-0.0841522	0.109325	-0.769744	0.609946	0.997082	2610507B11Rik	RIKEN cDNA 2610507B11 gene	protein_coding	MGI:1919753	http://www.informatics.jax.org/marker/MGI:1919753
ENSMUSG00000010290	chr1	43098710	43115947	438.708	-0.118985	0.130616	-0.910951	0.546019	0.987477	AI597479	expressed sequence AI597479	protein_coding	MGI:2138299	http://www.informatics.jax.org/marker/MGI:2138299
ENSMUSG00000010307	chr7	47050601	47054777	154.729	0.897282	0.27141	3.30601	0.028447	0.261502	Tmem86a	transmembrane protein 86A	protein_coding	MGI:1915143	http://www.informatics.jax.org/marker/MGI:1915143
ENSMUSG00000010311	chr1	133897199	133907999	22.149	1.41494	0.662205	2.13672	0.156742	0.701981	Optc	opticin	protein_coding	MGI:2151113	http://www.informatics.jax.org/marker/MGI:2151113
ENSMUSG00000010342	chr11	87405065	87555823	7.29223	0.173091	0.876971	0.197374	0.895926	0.998905	Tex14	testis expressed gene 14	protein_coding	MGI:1933227	http://www.informatics.jax.org/marker/MGI:1933227
ENSMUSG00000010358	chr11	101448407	101458698	1447.92	1.07464	0.144508	7.4365	8.28349e-07	4.05417e-05	Ifi35	interferon-induced protein 35	protein_coding	MGI:1917360	http://www.informatics.jax.org/marker/MGI:1917360
ENSMUSG00000010362	chr11	101627195	101636100	295.275	0.392156	0.216728	1.80944	0.230445	0.815562	Rdm1	RAD52 motif 1	protein_coding	MGI:1913849	http://www.informatics.jax.org/marker/MGI:1913849
ENSMUSG00000010376	chr14	55662263	55672124	2832.44	0.161444	0.114289	1.41259	0.34917	0.916181	Nedd8	neural precursor cell expressed, developmentally down-regulated gene 8	protein_coding	MGI:97301	http://www.informatics.jax.org/marker/MGI:97301
ENSMUSG00000010392	chr11	76726602	76763579	1519.04	-0.0736633	0.0890108	-0.827577	0.583363	0.994118	Gosr1	golgi SNAP receptor complex member 1	protein_coding	MGI:1858260	http://www.informatics.jax.org/marker/MGI:1858260
ENSMUSG00000010406	chr14	54426909	54429756	2527.61	0.544954	0.126562	4.30582	0.00432134	0.0660233	Mrpl52	mitochondrial ribosomal protein L52	protein_coding	MGI:1916086	http://www.informatics.jax.org/marker/MGI:1916086
ENSMUSG00000010435	chr8	12573029	12600744	0	NA	NA	NA	NA	NA	Spaca7	sperm acrosome associated 7	protein_coding	MGI:1925884	http://www.informatics.jax.org/marker/MGI:1925884
ENSMUSG00000010453	chr1	36335730	36369181	2316.41	0.108195	0.0951501	1.13709	0.451082	0.966505	Kansl3	KAT8 regulatory NSL complex subunit 3	protein_coding	MGI:1918055	http://www.informatics.jax.org/marker/MGI:1918055
ENSMUSG00000010461	chr10	23102963	23350786	16.7421	1.96116	0.921573	2.12806	0.158428	0.705985	Eya4	EYA transcriptional coactivator and phosphatase 4	protein_coding	MGI:1337104	http://www.informatics.jax.org/marker/MGI:1337104
ENSMUSG00000010476	chr7	137193673	137314445	45.6075	1.33316	0.788488	1.69078	0.26247	0.846227	Ebf3	early B cell factor 3	protein_coding	MGI:894289	http://www.informatics.jax.org/marker/MGI:894289
ENSMUSG00000010492	chr2	181578480	181585170	9.07667	0.953072	1.00361	0.949642	0.529101	0.98531	Uckl1os	uridine-cytidine kinase 1-like 1, opposite strand	antisense	MGI:3801877	http://www.informatics.jax.org/marker/MGI:3801877
ENSMUSG00000010505	chr2	181763332	181827797	1.67189	0.722794	2.20279	0.328127	NA	NA	Myt1	myelin transcription factor 1	protein_coding	MGI:1100535	http://www.informatics.jax.org/marker/MGI:1100535
ENSMUSG00000010517	chr4	109676588	109963960	1681.17	0.0916743	0.0930866	0.984828	0.513951	0.98366	Faf1	Fas-associated factor 1	protein_coding	MGI:109419	http://www.informatics.jax.org/marker/MGI:109419
ENSMUSG00000010529	chr12	111484609	111485823	60.9508	0.462973	0.680489	0.680353	0.652057	0.998905	Gm266	predicted gene 266	protein_coding	MGI:2685112	http://www.informatics.jax.org/marker/MGI:2685112
ENSMUSG00000010538	chr3	88282757	88296999	51.908	-0.176933	0.331231	-0.534167	0.723323	0.998905	Tsacc	TSSK6 activating co-chaperone	protein_coding	MGI:1924177	http://www.informatics.jax.org/marker/MGI:1924177
ENSMUSG00000010554	chr11	74770830	74828525	1102.82	-0.0913197	0.104135	-0.876933	0.561112	0.991929	Mettl16	methyltransferase like 16	protein_coding	MGI:1914743	http://www.informatics.jax.org/marker/MGI:1914743
ENSMUSG00000010592	chr17	50279395	50293636	4.67125	4.79561	2.06448	2.32291	0.123678	0.629898	Dazl	deleted in azoospermia-like	protein_coding	MGI:1342328	http://www.informatics.jax.org/marker/MGI:1342328
ENSMUSG00000010601	chr15	77388219	77399110	1368.07	0.777626	0.144021	5.39939	0.00034562	0.00829092	Apol7a	apolipoprotein L 7a	protein_coding	MGI:1923011	http://www.informatics.jax.org/marker/MGI:1923011
ENSMUSG00000010607	chr9	22156846	22158358	476.727	0.351117	0.115966	3.02775	0.0447865	0.350478	Pigyl	phosphatidylinositol glycan anchor biosynthesis, class Y-like	protein_coding	MGI:1913518	http://www.informatics.jax.org/marker/MGI:1913518
ENSMUSG00000010608	chr12	83631236	83683123	12292.8	-0.164849	0.0919989	-1.79186	0.235007	0.820526	Rbm25	RNA binding motif protein 25	protein_coding	MGI:1914289	http://www.informatics.jax.org/marker/MGI:1914289
ENSMUSG00000010609	chr1	180227004	180263438	382.649	-0.126809	0.164678	-0.77004	0.609808	0.997082	Psen2	presenilin 2	protein_coding	MGI:109284	http://www.informatics.jax.org/marker/MGI:109284
ENSMUSG00000010651	chr9	119148023	119157093	12.8402	0.475844	0.727535	0.65405	0.66467	0.998905	Acaa1b	acetyl-Coenzyme A acyltransferase 1B	protein_coding	MGI:3605455	http://www.informatics.jax.org/marker/MGI:3605455
ENSMUSG00000010660	chr9	119071527	119093502	3971.4	-0.370126	0.11315	-3.27112	0.030163	0.272107	Plcd1	phospholipase C, delta 1	protein_coding	MGI:97614	http://www.informatics.jax.org/marker/MGI:97614
ENSMUSG00000010663	chr19	10182888	10196870	5969.95	0.453835	0.109936	4.12818	0.00621982	0.0866611	Fads1	fatty acid desaturase 1	protein_coding	MGI:1923517	http://www.informatics.jax.org/marker/MGI:1923517
ENSMUSG00000010721	chr5	29229802	29378390	509.607	0.121426	0.123921	0.979866	0.516074	0.983779	Lmbr1	limb region 1	protein_coding	MGI:1861746	http://www.informatics.jax.org/marker/MGI:1861746
ENSMUSG00000010751	chr7	143634806	143649661	152.553	0.116194	0.256475	0.453042	0.763983	0.998905	Tnfrsf22	tumor necrosis factor receptor superfamily, member 22	protein_coding	MGI:1930270	http://www.informatics.jax.org/marker/MGI:1930270
ENSMUSG00000010755	chr7	143557230	143600090	1903.26	-0.407902	0.140721	-2.89865	0.0547201	0.397013	Cars	cysteinyl-tRNA synthetase	protein_coding	MGI:1351477	http://www.informatics.jax.org/marker/MGI:1351477
ENSMUSG00000010760	chr7	143501545	143503150	190.923	0.470379	0.210745	2.23199	0.139072	0.668895	Phlda2	pleckstrin homology like domain, family A, member 2	protein_coding	MGI:1202307	http://www.informatics.jax.org/marker/MGI:1202307
ENSMUSG00000010796	chr6	18050964	18109061	0.382255	-0.989676	3.52677	-0.280618	NA	NA	Asz1	ankyrin repeat, SAM and basic leucine zipper domain containing 1	protein_coding	MGI:1921318	http://www.informatics.jax.org/marker/MGI:1921318
ENSMUSG00000010797	chr6	17988940	18030585	174.553	-2.06775	0.263029	-7.86132	1.88719e-07	1.06332e-05	Wnt2	wingless-type MMTV integration site family, member 2	protein_coding	MGI:98954	http://www.informatics.jax.org/marker/MGI:98954
ENSMUSG00000010803	chr11	42130939	42182930	10.0925	-1.05128	1.09806	-0.957398	0.525742	0.98439	Gabra1	gamma-aminobutyric acid (GABA) A receptor, subunit alpha 1	protein_coding	MGI:95613	http://www.informatics.jax.org/marker/MGI:95613
ENSMUSG00000010825	chr5	143357338	143392152	53.6711	-0.190053	0.31235	-0.608461	0.686757	0.998905	Grid2ip	glutamate receptor, ionotropic, delta 2 (Grid2) interacting protein 1	protein_coding	MGI:2176213	http://www.informatics.jax.org/marker/MGI:2176213
ENSMUSG00000010830	chr15	79516411	79527739	81.2435	-0.0820546	0.998143	-0.0822072	0.95655	0.998905	Kdelr3	KDEL (Lys-Asp-Glu-Leu) endoplasmic reticulum protein retention receptor 3	protein_coding	MGI:2145953	http://www.informatics.jax.org/marker/MGI:2145953
ENSMUSG00000010841	chr11	101984279	101992264	0.581178	-1.75717	3.47166	-0.506146	NA	NA	Cfap97d1	CFAP97 domain containing 1	protein_coding	MGI:1922687	http://www.informatics.jax.org/marker/MGI:1922687
ENSMUSG00000010911	chr2	103073675	103092644	702.822	0.762472	0.134667	5.6619	0.000175121	0.00465532	Apip	APAF1 interacting protein	protein_coding	MGI:1926788	http://www.informatics.jax.org/marker/MGI:1926788
ENSMUSG00000010914	chr2	103021075	103073513	928.565	-0.223135	0.143367	-1.55639	0.302305	0.884106	Pdhx	pyruvate dehydrogenase complex, component X	protein_coding	MGI:1351627	http://www.informatics.jax.org/marker/MGI:1351627
ENSMUSG00000010936	chr8	110618585	110720398	1297.3	0.126126	0.0965105	1.30686	0.38642	0.937283	Vac14	Vac14 homolog (S. cerevisiae)	protein_coding	MGI:2157980	http://www.informatics.jax.org/marker/MGI:2157980
ENSMUSG00000011008	chr3	146149833	146195513	1.66433	-2.58718	3.00338	-0.861424	NA	NA	Mcoln2	mucolipin 2	protein_coding	MGI:1915529	http://www.informatics.jax.org/marker/MGI:1915529
ENSMUSG00000011034	chr5	33104219	33162870	3855.18	-0.31943	0.163033	-1.9593	0.194105	0.767546	Slc5a1	solute carrier family 5 (sodium/glucose cotransporter), member 1	protein_coding	MGI:107678	http://www.informatics.jax.org/marker/MGI:107678
ENSMUSG00000011052	chr17	26554254	26561499	2.73507	-1.51475	1.82218	-0.831283	0.581678	0.993599	1700049J03Rik	RIKEN cDNA 1700049J03 gene	antisense	MGI:1920615	http://www.informatics.jax.org/marker/MGI:1920615
ENSMUSG00000011096	chr7	44848991	44855421	1721.73	-0.0919406	0.0992464	-0.926387	0.539238	0.986246	Akt1s1	AKT1 substrate 1 (proline-rich)	protein_coding	MGI:1914855	http://www.informatics.jax.org/marker/MGI:1914855
ENSMUSG00000011114	chr9	37648763	37657312	2940.75	0.272187	0.0745078	3.65314	0.0154723	0.168677	Tbrg1	transforming growth factor beta regulated gene 1	protein_coding	MGI:1100877	http://www.informatics.jax.org/marker/MGI:1100877
ENSMUSG00000011118	chr9	37659902	37669235	0.327723	1.72873	3.48799	0.495622	NA	NA	Panx3	pannexin 3	protein_coding	MGI:1918881	http://www.informatics.jax.org/marker/MGI:1918881
ENSMUSG00000011148	chr12	112620045	112641360	20.528	0.177495	0.865946	0.204972	0.891943	0.998905	Adssl1	adenylosuccinate synthetase like 1	protein_coding	MGI:87947	http://www.informatics.jax.org/marker/MGI:87947
ENSMUSG00000011154	chr7	83774101	83794880	0	NA	NA	NA	NA	NA	Cfap161	cilia and flagella associated protein 161	protein_coding	MGI:1922806	http://www.informatics.jax.org/marker/MGI:1922806
ENSMUSG00000011158	chr12	112960085	113000704	1506.38	-0.109695	0.108754	-1.00865	0.503825	0.980594	Brf1	BRF1, RNA polymerase III transcription initiation factor 90 kDa subunit	protein_coding	MGI:1919558	http://www.informatics.jax.org/marker/MGI:1919558
ENSMUSG00000011171	chr12	116077726	116146261	227.775	4.49861	1.29638	3.47013	0.0214573	0.214582	Vipr2	vasoactive intestinal peptide receptor 2	protein_coding	MGI:107166	http://www.informatics.jax.org/marker/MGI:107166
ENSMUSG00000011179	chr12	17544794	17551505	2400.86	-1.15256	0.118995	-9.68581	1.36899e-10	1.24508e-08	Odc1	ornithine decarboxylase, structural 1	protein_coding	MGI:97402	http://www.informatics.jax.org/marker/MGI:97402
ENSMUSG00000011254	chr11	45946843	45955494	208.763	0.598809	0.206926	2.89383	0.0551244	0.398819	Thg1l	tRNA-histidine guanylyltransferase 1-like (S. cerevisiae)	protein_coding	MGI:1913878	http://www.informatics.jax.org/marker/MGI:1913878
ENSMUSG00000011256	chr11	46055992	46147343	194.601	0.521755	0.379502	1.37484	0.362201	0.923517	Adam19	a disintegrin and metallopeptidase domain 19 (meltrin beta)	protein_coding	MGI:105377	http://www.informatics.jax.org/marker/MGI:105377
ENSMUSG00000011257	chr4	123262351	123298925	474.552	-0.130362	0.14028	-0.929299	0.537963	0.986246	Pabpc4	poly(A) binding protein, cytoplasmic 4	protein_coding	MGI:2385206	http://www.informatics.jax.org/marker/MGI:2385206
ENSMUSG00000011263	chr7	19463331	19496762	813.121	-0.239569	0.549628	-0.435876	0.772675	0.998905	Exoc3l2	exocyst complex component 3-like 2	protein_coding	MGI:1921713	http://www.informatics.jax.org/marker/MGI:1921713
ENSMUSG00000011267	chr7	19577287	19580656	640.373	0.640903	0.149797	4.27847	0.00457438	0.0689328	Zfp296	zinc finger protein 296	protein_coding	MGI:1926956	http://www.informatics.jax.org/marker/MGI:1926956
ENSMUSG00000011305	chr17	56111601	56117596	2.9632	0.385431	1.54151	0.250035	0.868384	0.998905	Plin5	perilipin 5	protein_coding	MGI:1914218	http://www.informatics.jax.org/marker/MGI:1914218
ENSMUSG00000011306	chr8	70042813	70072347	1707.02	-0.0406604	0.119312	-0.340791	0.82131	0.998905	Sugp1	SURP and G patch domain containing 1	protein_coding	MGI:1917866	http://www.informatics.jax.org/marker/MGI:1917866
ENSMUSG00000011349	chr7	24870057	24877651	0	NA	NA	NA	NA	NA	Dmrtc2	doublesex and mab-3 related transcription factor like family C2	protein_coding	MGI:1918491	http://www.informatics.jax.org/marker/MGI:1918491
ENSMUSG00000011350	chr7	24818795	24840275	0	NA	NA	NA	NA	NA	Gm5893	predicted gene 5893	processed_transcript	MGI:3645761	http://www.informatics.jax.org/marker/MGI:3645761
ENSMUSG00000011382	chr7	45470987	45488805	565.317	0.0847153	0.183225	0.462355	0.759279	0.998905	Dhdh	dihydrodiol dehydrogenase (dimeric)	protein_coding	MGI:1919005	http://www.informatics.jax.org/marker/MGI:1919005
ENSMUSG00000011427	chr7	29816114	29831005	406.825	-0.196332	0.13334	-1.47242	0.329139	0.90112	Zfp790	zinc finger protein 790	protein_coding	MGI:1923431	http://www.informatics.jax.org/marker/MGI:1923431
ENSMUSG00000011463	chr3	20248264	20275733	1.25911	-3.04271	2.70008	-1.1269	NA	NA	Cpb1	carboxypeptidase B1 (tissue)	protein_coding	MGI:1923953	http://www.informatics.jax.org/marker/MGI:1923953
ENSMUSG00000011486	chr17	57032773	57041654	0.382067	-2.20279	3.48995	-0.631181	NA	NA	Slc25a41	solute carrier family 25, member 41	protein_coding	MGI:2144215	http://www.informatics.jax.org/marker/MGI:2144215
ENSMUSG00000011589	chr17	55986509	55996881	16.8312	0.0807886	0.560676	0.144091	0.92392	0.998905	Fsd1	fibronectin type 3 and SPRY domain-containing protein	protein_coding	MGI:1934858	http://www.informatics.jax.org/marker/MGI:1934858
ENSMUSG00000011632	chr7	24541658	24546118	9.20111	-0.455096	0.808267	-0.563051	0.709026	0.998905	Pinlyp	phospholipase A2 inhibitor and LY6/PLAUR domain containing	protein_coding	MGI:3615324	http://www.informatics.jax.org/marker/MGI:3615324
ENSMUSG00000011658	chr7	44896079	44902631	725.897	0.000367848	0.120759	0.00304613	0.998389	0.999838	Fuz	fuzzy planar cell polarity protein	protein_coding	MGI:1917550	http://www.informatics.jax.org/marker/MGI:1917550
ENSMUSG00000011751	chr7	27356383	27447686	23.2651	-0.379465	0.439437	-0.863525	0.567116	0.992275	Sptbn4	spectrin beta, non-erythrocytic 4	protein_coding	MGI:1890574	http://www.informatics.jax.org/marker/MGI:1890574
ENSMUSG00000011752	chr19	41911871	41918664	253.933	0.994783	0.243069	4.0926	0.00668008	0.0911369	Pgam1	phosphoglycerate mutase 1	protein_coding	MGI:97552	http://www.informatics.jax.org/marker/MGI:97552
ENSMUSG00000011831	chr5	107744795	107875107	3813.42	-0.00257278	0.116526	-0.0220791	0.988325	0.998938	Evi5	ecotropic viral integration site 5	protein_coding	MGI:104736	http://www.informatics.jax.org/marker/MGI:104736
ENSMUSG00000011832	chr8	4166567	4211257	974.162	0.17979	0.103186	1.74238	0.248185	0.833858	Evi5l	ecotropic viral integration site 5 like	protein_coding	MGI:2442167	http://www.informatics.jax.org/marker/MGI:2442167
ENSMUSG00000011837	chr8	4253080	4256220	498.994	0.0424346	0.132295	0.320757	0.831652	0.998905	Snapc2	small nuclear RNA activating complex, polypeptide 2	protein_coding	MGI:1914861	http://www.informatics.jax.org/marker/MGI:1914861
ENSMUSG00000011877	chr11	77493562	77507786	4395.84	0.0622058	0.076275	0.815547	0.588848	0.995406	Git1	G protein-coupled receptor kinase-interactor 1	protein_coding	MGI:1927140	http://www.informatics.jax.org/marker/MGI:1927140
ENSMUSG00000011884	chr5	114669398	114690984	13478.2	-0.471526	0.110171	-4.27993	0.00456051	0.0689027	Gltp	glycolipid transfer protein	protein_coding	MGI:1929253	http://www.informatics.jax.org/marker/MGI:1929253
ENSMUSG00000011958	chr9	69989466	70008317	1868.59	0.0620457	0.126889	0.488976	0.745885	0.998905	Bnip2	BCL2/adenovirus E1B interacting protein 2	protein_coding	MGI:109327	http://www.informatics.jax.org/marker/MGI:109327
ENSMUSG00000011960	chr15	98538689	98570923	2202.01	0.062931	0.102979	0.611106	0.685468	0.998905	Ccnt1	cyclin T1	protein_coding	MGI:1328363	http://www.informatics.jax.org/marker/MGI:1328363
ENSMUSG00000012017	chr16	17797282	17808293	1328.75	0.335245	0.193401	1.73342	0.250625	0.836175	Scarf2	scavenger receptor class F, member 2	protein_coding	MGI:1858430	http://www.informatics.jax.org/marker/MGI:1858430
ENSMUSG00000012042	chr3	138164078	138193825	0.132309	-0.970291	3.53381	-0.274574	NA	NA	4930579F01Rik	RIKEN cDNA 4930579F01 gene	protein_coding	MGI:1914991	http://www.informatics.jax.org/marker/MGI:1914991
ENSMUSG00000012076	chr12	55836324	55869736	664.382	0.293643	0.146148	2.00921	0.182988	0.748316	Brms1l	breast cancer metastasis-suppressor 1-like	protein_coding	MGI:1196337	http://www.informatics.jax.org/marker/MGI:1196337
ENSMUSG00000012114	chr16	17651208	17732891	6478.2	-0.0305467	0.0741942	-0.411713	0.784958	0.998905	Med15	mediator complex subunit 15	protein_coding	MGI:2137379	http://www.informatics.jax.org/marker/MGI:2137379
ENSMUSG00000012117	chr4	133969028	134000918	1189	-0.0120253	0.0970663	-0.123887	0.934562	0.998905	Dhdds	dehydrodolichyl diphosphate synthase	protein_coding	MGI:1914672	http://www.informatics.jax.org/marker/MGI:1914672
ENSMUSG00000012123	chr4	134060815	134092504	13417.6	-0.664474	0.11115	-5.97818	7.43065e-05	0.00225862	Crybg2	crystallin beta-gamma domain containing 2	protein_coding	MGI:1334463	http://www.informatics.jax.org/marker/MGI:1334463
ENSMUSG00000012126	chr4	134102570	134127593	62.6889	0.759851	0.317392	2.39404	0.112589	0.601927	Ubxn11	UBX domain protein 11	protein_coding	MGI:1914836	http://www.informatics.jax.org/marker/MGI:1914836
ENSMUSG00000012187	chr1	78510991	78538173	10.2935	1.37776	0.713638	1.93061	0.200713	0.778228	Mogat1	monoacylglycerol O-acyltransferase 1	protein_coding	MGI:1915643	http://www.informatics.jax.org/marker/MGI:1915643
ENSMUSG00000012211	chr12	113074502	113088917	13.7775	1.65795	0.621827	2.66625	0.0772173	0.486844	Tex22	testis expressed gene 22	protein_coding	MGI:1922921	http://www.informatics.jax.org/marker/MGI:1922921
ENSMUSG00000012282	chr18	34542313	34548273	0	NA	NA	NA	NA	NA	Wnt8a	wingless-type MMTV integration site family, member 8A	protein_coding	MGI:107924	http://www.informatics.jax.org/marker/MGI:107924
ENSMUSG00000012296	chr17	46257851	46283026	973.373	-0.0445633	0.122868	-0.362693	0.810039	0.998905	Tjap1	tight junction associated protein 1	protein_coding	MGI:1921344	http://www.informatics.jax.org/marker/MGI:1921344
ENSMUSG00000012350	chr2	103263433	103303278	28252.7	0.133596	0.108246	1.23418	0.413382	0.954377	Ehf	ets homologous factor	protein_coding	MGI:1270840	http://www.informatics.jax.org/marker/MGI:1270840
ENSMUSG00000012396	chr6	122707489	122714633	0	NA	NA	NA	NA	NA	Nanog	Nanog homeobox	protein_coding	MGI:1919200	http://www.informatics.jax.org/marker/MGI:1919200
ENSMUSG00000012405	chr14	18267823	18271391	338.954	0.146331	0.15955	0.917143	0.543294	0.986797	Rpl15	ribosomal protein L15	protein_coding	MGI:1913730	http://www.informatics.jax.org/marker/MGI:1913730
ENSMUSG00000012422	chr13	90089123	90143907	744.609	-0.0712666	0.10538	-0.676281	0.654004	0.998905	Tmem167	transmembrane protein 167	protein_coding	MGI:1913324	http://www.informatics.jax.org/marker/MGI:1913324
ENSMUSG00000012428	chr5	7960457	7982213	1614.84	0.143654	1.02999	0.13947	0.926353	0.998905	Steap4	STEAP family member 4	protein_coding	MGI:1923560	http://www.informatics.jax.org/marker/MGI:1923560
ENSMUSG00000012429	chr13	17695192	17699748	583.544	-0.099924	0.141302	-0.707164	0.639302	0.998905	Mplkip	M-phase specific PLK1 intereacting protein	protein_coding	MGI:1913558	http://www.informatics.jax.org/marker/MGI:1913558
ENSMUSG00000012443	chr19	37376403	37421859	555.458	-0.599614	0.155081	-3.86646	0.0103919	0.126829	Kif11	kinesin family member 11	protein_coding	MGI:1098231	http://www.informatics.jax.org/marker/MGI:1098231
ENSMUSG00000012483	chr6	8255936	8259173	123.124	0.220415	0.266193	0.828028	0.583158	0.994092	Rpa3	replication protein A3	protein_coding	MGI:1915490	http://www.informatics.jax.org/marker/MGI:1915490
ENSMUSG00000012519	chr8	111311797	111338177	232.791	1.06596	0.199674	5.33848	0.000403027	0.00939959	Mlkl	mixed lineage kinase domain-like	protein_coding	MGI:1921818	http://www.informatics.jax.org/marker/MGI:1921818
ENSMUSG00000012520	chr5	67094399	67099301	0	NA	NA	NA	NA	NA	Phox2b	paired-like homeobox 2b	protein_coding	MGI:1100882	http://www.informatics.jax.org/marker/MGI:1100882
ENSMUSG00000012535	chr6	29540827	29609887	3304.54	-0.154892	0.0760002	-2.03805	0.176784	0.739837	Tnpo3	transportin 3	protein_coding	MGI:1196412	http://www.informatics.jax.org/marker/MGI:1196412
ENSMUSG00000012609	chr12	85824659	86061893	1311.23	-0.10067	0.115732	-0.869859	0.564276	0.992003	Ttll5	tubulin tyrosine ligase-like family, member 5	protein_coding	MGI:2443657	http://www.informatics.jax.org/marker/MGI:2443657
ENSMUSG00000012640	chr7	43296197	43313294	573.593	-0.161658	0.12793	-1.26364	0.402321	0.947594	Zfp715	zinc finger protein 715	protein_coding	MGI:1917180	http://www.informatics.jax.org/marker/MGI:1917180
ENSMUSG00000012705	chr8	3655770	3660110	1.21581	0.497279	2.76471	0.179867	NA	NA	Retn	resistin	protein_coding	MGI:1888506	http://www.informatics.jax.org/marker/MGI:1888506
ENSMUSG00000012777	chr7	44252148	44257378	2.17428	0.116032	1.81489	0.0639333	NA	NA	Acp4	acid phosphatase 4	protein_coding	MGI:3644563	http://www.informatics.jax.org/marker/MGI:3644563
ENSMUSG00000012819	chr10	60302748	60696490	10.2467	-1.20109	1.07626	-1.11599	0.459526	0.971139	Cdh23	cadherin 23 (otocadherin)	protein_coding	MGI:1890219	http://www.informatics.jax.org/marker/MGI:1890219
ENSMUSG00000012848	chr7	12922290	12926686	7781.72	0.223803	0.090833	2.46389	0.102479	0.573334	Rps5	ribosomal protein S5	protein_coding	MGI:1097682	http://www.informatics.jax.org/marker/MGI:1097682
ENSMUSG00000012889	chr8	84125989	84132527	0.591676	-1.75717	3.47166	-0.506146	NA	NA	Podnl1	podocan-like 1	protein_coding	MGI:2685352	http://www.informatics.jax.org/marker/MGI:2685352
ENSMUSG00000013033	chr8	83900105	83941954	2090.48	-0.154175	0.341422	-0.451566	0.764729	0.998905	Adgrl1	adhesion G protein-coupled receptor L1	protein_coding	MGI:1929461	http://www.informatics.jax.org/marker/MGI:1929461
ENSMUSG00000013076	chr9	14541966	14645056	8188.19	0.134787	0.0738918	1.82411	0.226687	0.813723	Amotl1	angiomotin-like 1	protein_coding	MGI:1922973	http://www.informatics.jax.org/marker/MGI:1922973
ENSMUSG00000013083	chr7	30698926	30700536	0	NA	NA	NA	NA	NA	2200002J24Rik	RIKEN cDNA 2200002J24 gene	protein_coding	MGI:1916397	http://www.informatics.jax.org/marker/MGI:1916397
ENSMUSG00000013089	chr16	22381309	22439719	816.461	0.72779	0.130626	5.57154	0.000222008	0.00563098	Etv5	ets variant 5	protein_coding	MGI:1096867	http://www.informatics.jax.org/marker/MGI:1096867
ENSMUSG00000013091	chr7	4782937	4784341	2.48049	-1.76289	1.84071	-0.957722	0.525602	0.98439	Tmem190	transmembrane protein 190	protein_coding	MGI:1925302	http://www.informatics.jax.org/marker/MGI:1925302
ENSMUSG00000013150	chr8	105713854	105758664	536.251	-0.270615	0.136286	-1.98564	0.188178	0.755734	Gfod2	glucose-fructose oxidoreductase domain containing 2	protein_coding	MGI:1917825	http://www.informatics.jax.org/marker/MGI:1917825
ENSMUSG00000013155	chr8	105703651	105708210	171.281	0.146038	0.195188	0.748192	0.619988	0.998905	Enkd1	enkurin domain containing 1	protein_coding	MGI:2142593	http://www.informatics.jax.org/marker/MGI:2142593
ENSMUSG00000013158	chr8	105707655	105710246	0.71655	1.84796	3.23511	0.571219	NA	NA	4933405L10Rik	RIKEN cDNA 4933405L10 gene	protein_coding	MGI:1918296	http://www.informatics.jax.org/marker/MGI:1918296
ENSMUSG00000013160	chr8	105524465	105566047	1563.16	-0.0820962	0.0915771	-0.89647	0.552419	0.989974	Atp6v0d1	ATPase, H+ transporting, lysosomal V0 subunit D1	protein_coding	MGI:1201778	http://www.informatics.jax.org/marker/MGI:1201778
ENSMUSG00000013236	chr17	56412426	56476483	18488	-0.0887954	0.0728928	-1.21816	0.419469	0.955871	Ptprs	protein tyrosine phosphatase, receptor type, S	protein_coding	MGI:97815	http://www.informatics.jax.org/marker/MGI:97815
ENSMUSG00000013275	chr1	131827493	131848865	3590.56	0.284824	0.0872537	3.26432	0.0305075	0.273797	Slc41a1	solute carrier family 41, member 1	protein_coding	MGI:2444823	http://www.informatics.jax.org/marker/MGI:2444823
ENSMUSG00000013338	chr2	156019139	156052947	177.77	1.97212	0.195009	10.113	2.05005e-11	2.01524e-09	Fer1l4	fer-1-like 4 (C. elegans)	protein_coding	MGI:1921812	http://www.informatics.jax.org/marker/MGI:1921812
ENSMUSG00000013353	chr7	43492044	43505940	0.254711	-1.67322	3.52953	-0.474063	NA	NA	4931406B18Rik	RIKEN cDNA 4931406B18 gene	protein_coding	MGI:1921304	http://www.informatics.jax.org/marker/MGI:1921304
ENSMUSG00000013367	chr7	43472904	43490075	59.603	-0.448937	0.591979	-0.758366	0.615239	0.998529	Iglon5	IgLON family member 5	protein_coding	MGI:2686277	http://www.informatics.jax.org/marker/MGI:2686277
ENSMUSG00000013415	chr11	95957163	96005940	10.9519	1.75408	0.870302	2.01549	0.181625	0.74647	Igf2bp1	insulin-like growth factor 2 mRNA binding protein 1	protein_coding	MGI:1890357	http://www.informatics.jax.org/marker/MGI:1890357
ENSMUSG00000013418	chr11	95865943	95914891	0	NA	NA	NA	NA	NA	B4galnt2	beta-1,4-N-acetyl-galactosaminyl transferase 2	protein_coding	MGI:1342058	http://www.informatics.jax.org/marker/MGI:1342058
ENSMUSG00000013419	chr9	121759330	121771742	483.503	0.132147	0.261472	0.505394	0.737661	0.998905	Zfp651	zinc finger protein 651	protein_coding	MGI:2670992	http://www.informatics.jax.org/marker/MGI:2670992
ENSMUSG00000013465	chr2	25199712	25211489	1558.45	0.0138402	0.0924716	0.149669	0.920984	0.998905	Nelfb	negative elongation factor complex member B	protein_coding	MGI:1931035	http://www.informatics.jax.org/marker/MGI:1931035
ENSMUSG00000013483	chr11	119307768	119345375	1952.21	-0.356019	0.18857	-1.888	0.210833	0.794461	Card14	caspase recruitment domain family, member 14	protein_coding	MGI:2386258	http://www.informatics.jax.org/marker/MGI:2386258
ENSMUSG00000013495	chr5	108629770	108648782	561.169	0.121387	0.111624	1.08745	0.471085	0.974613	Tmem175	transmembrane protein 175	protein_coding	MGI:1919642	http://www.informatics.jax.org/marker/MGI:1919642
ENSMUSG00000013523	chr2	170346991	170427845	3549.12	-0.542433	0.175153	-3.09691	0.0401226	0.328911	Bcas1	breast carcinoma amplified sequence 1	protein_coding	MGI:1924210	http://www.informatics.jax.org/marker/MGI:1924210
ENSMUSG00000013539	chr16	18300825	18348103	282.697	0.0826407	0.163439	0.505637	0.73754	0.998905	Tango2	transport and golgi organization 2	protein_coding	MGI:101825	http://www.informatics.jax.org/marker/MGI:101825
ENSMUSG00000013562	chr17	31557126	31559113	0.875824	-1.57266	3.44352	-0.456702	NA	NA	4833413E03Rik	RIKEN cDNA 4833413E03 gene	lincRNA	MGI:1925354	http://www.informatics.jax.org/marker/MGI:1925354
ENSMUSG00000013584	chr9	71215789	71296243	21.9352	0.146326	1.86903	0.0782895	0.958619	0.998905	Aldh1a2	aldehyde dehydrogenase family 1, subfamily A2	protein_coding	MGI:107928	http://www.informatics.jax.org/marker/MGI:107928
ENSMUSG00000013593	chr1	171234853	171251388	2440.25	0.35033	0.10313	3.39698	0.0243629	0.234503	Ndufs2	NADH:ubiquinone oxidoreductase core subunit S2	protein_coding	MGI:2385112	http://www.informatics.jax.org/marker/MGI:2385112
ENSMUSG00000013611	chr15	36504062	36555573	376.9	-1.53553	0.261211	-5.87852	9.77903e-05	0.00283445	Snx31	sorting nexin 31	protein_coding	MGI:1913946	http://www.informatics.jax.org/marker/MGI:1913946
ENSMUSG00000013622	chr5	31048312	31054623	1010.12	0.237725	0.120617	1.97092	0.191474	0.762759	Atraid	all-trans retinoic acid induced differentiation factor	protein_coding	MGI:1918918	http://www.informatics.jax.org/marker/MGI:1918918
ENSMUSG00000013629	chr5	31054780	31078479	1063.73	0.257581	0.125219	2.05705	0.172784	0.733458	Cad	carbamoyl-phosphate synthetase 2, aspartate transcarbamylase, and dihydroorotase	protein_coding	MGI:1916969	http://www.informatics.jax.org/marker/MGI:1916969
ENSMUSG00000013643	chr11	58379043	58390728	96.6164	1.81541	0.328461	5.527	0.000249239	0.0061977	Lypd8	LY6/PLAUR domain containing 8	protein_coding	MGI:1917413	http://www.informatics.jax.org/marker/MGI:1917413
ENSMUSG00000013646	chr11	58330724	58347728	2262.12	0.101781	0.1284	0.792684	0.599337	0.996489	Sh3bp5l	SH3 binding domain protein 5 like	protein_coding	MGI:1933124	http://www.informatics.jax.org/marker/MGI:1933124
ENSMUSG00000013653	chr11	58421111	58426024	0	NA	NA	NA	NA	NA	1810065E05Rik	RIKEN cDNA 1810065E05 gene	protein_coding	MGI:1917114	http://www.informatics.jax.org/marker/MGI:1917114
ENSMUSG00000013662	chr19	32672563	32712298	1173.77	0.219915	0.137307	1.60163	0.28847	0.872845	Atad1	ATPase family, AAA domain containing 1	protein_coding	MGI:1915229	http://www.informatics.jax.org/marker/MGI:1915229
ENSMUSG00000013663	chr19	32757497	32826160	6423.2	0.184197	0.0712435	2.58546	0.086617	0.520574	Pten	phosphatase and tensin homolog	protein_coding	MGI:109583	http://www.informatics.jax.org/marker/MGI:109583
ENSMUSG00000013668	chr7	131137713	131146314	0	NA	NA	NA	NA	NA	4933402N03Rik	RIKEN cDNA 4933402N03 gene	protein_coding	MGI:1914681	http://www.informatics.jax.org/marker/MGI:1914681
ENSMUSG00000013698	chr1	172196728	172206804	6646.63	-0.252819	0.0790092	-3.19987	0.0339452	0.295022	Pea15a	phosphoprotein enriched in astrocytes 15A	protein_coding	MGI:104799	http://www.informatics.jax.org/marker/MGI:104799
ENSMUSG00000013701	chr14	32180162	32201898	362.985	0.192566	0.171175	1.12496	0.455925	0.968223	Timm23	translocase of inner mitochondrial membrane 23	protein_coding	MGI:1858317	http://www.informatics.jax.org/marker/MGI:1858317
ENSMUSG00000013707	chr3	95139521	95142360	4.68083	-0.732572	1.42772	-0.513107	0.733809	0.998905	Tnfaip8l2	tumor necrosis factor, alpha-induced protein 8-like 2	protein_coding	MGI:1917019	http://www.informatics.jax.org/marker/MGI:1917019
ENSMUSG00000013736	chr6	106769120	106782474	313.748	-0.264203	0.154645	-1.70845	0.257517	0.841905	Trnt1	tRNA nucleotidyl transferase, CCA-adding, 1	protein_coding	MGI:1917297	http://www.informatics.jax.org/marker/MGI:1917297
ENSMUSG00000013766	chr17	35076902	35078804	1154.35	0.0215027	0.103659	0.207438	0.890651	0.998905	Ly6g6e	lymphocyte antigen 6 complex, locus G6E	protein_coding	MGI:1917524	http://www.informatics.jax.org/marker/MGI:1917524
ENSMUSG00000013787	chr17	34898469	34914052	4900.05	-0.0684784	0.107672	-0.635989	0.673387	0.998905	Ehmt2	euchromatic histone lysine N-methyltransferase 2	protein_coding	MGI:2148922	http://www.informatics.jax.org/marker/MGI:2148922
ENSMUSG00000013822	chr9	22112989	22117172	1130.4	0.213273	0.115494	1.84661	0.221009	0.807709	Elof1	ELF1 homolog, elongation factor 1	protein_coding	MGI:1913376	http://www.informatics.jax.org/marker/MGI:1913376
ENSMUSG00000013833	chr10	79894708	79908923	1727.67	-0.00472528	0.0786384	-0.0600887	0.968233	0.998905	Med16	mediator complex subunit 16	protein_coding	MGI:2158394	http://www.informatics.jax.org/marker/MGI:2158394
ENSMUSG00000013846	chr15	67102875	67176830	374.905	-0.0844431	0.493695	-0.171043	0.909746	0.998905	St3gal1	ST3 beta-galactoside alpha-2,3-sialyltransferase 1	protein_coding	MGI:98304	http://www.informatics.jax.org/marker/MGI:98304
ENSMUSG00000013858	chr10	79974948	79984330	2582.8	0.123946	0.129478	0.957276	0.525795	0.98439	Tmem259	transmembrane protein 259	protein_coding	MGI:2177957	http://www.informatics.jax.org/marker/MGI:2177957
ENSMUSG00000013878	chr8	26119368	26151790	1037.06	-0.189828	0.176472	-1.07568	0.4759	0.974613	Rnf170	ring finger protein 170	protein_coding	MGI:1924983	http://www.informatics.jax.org/marker/MGI:1924983
ENSMUSG00000013921	chr7	30291728	30308367	1111.24	0.651309	0.864514	0.753382	0.617564	0.998905	Clip3	CAP-GLY domain containing linker protein 3	protein_coding	MGI:1923936	http://www.informatics.jax.org/marker/MGI:1923936
ENSMUSG00000013928	chr7	30280094	30290237	7.84507	1.75943	1.05607	1.66602	0.269524	0.853148	Thap8	THAP domain containing 8	protein_coding	MGI:1922879	http://www.informatics.jax.org/marker/MGI:1922879
ENSMUSG00000013936	chr5	122100951	122113472	0.242531	-0.248957	3.53381	-0.0704501	NA	NA	Myl2	myosin, light polypeptide 2, regulatory, cardiac, slow	protein_coding	MGI:97272	http://www.informatics.jax.org/marker/MGI:97272
ENSMUSG00000013973	chr1	171329145	171342331	1578.32	0.222776	0.0904479	2.46303	0.1026	0.573334	Dedd	death effector domain-containing	protein_coding	MGI:1333874	http://www.informatics.jax.org/marker/MGI:1333874
ENSMUSG00000013974	chr8	3665754	3669259	0	NA	NA	NA	NA	NA	Mcemp1	mast cell expressed membrane protein 1	protein_coding	MGI:1916439	http://www.informatics.jax.org/marker/MGI:1916439
ENSMUSG00000013997	chr1	171338008	171345646	1336.05	0.0611859	0.0916784	0.667397	0.658258	0.998905	Nit1	nitrilase 1	protein_coding	MGI:1350916	http://www.informatics.jax.org/marker/MGI:1350916
ENSMUSG00000014030	chr4	44524757	44710487	0.816661	2.07573	2.64455	0.78491	NA	NA	Pax5	paired box 5	protein_coding	MGI:97489	http://www.informatics.jax.org/marker/MGI:97489
ENSMUSG00000014039	chr16	97791467	97851850	884.416	-0.350689	0.121036	-2.8974	0.0548252	0.39765	Prdm15	PR domain containing 15	protein_coding	MGI:1930121	http://www.informatics.jax.org/marker/MGI:1930121
ENSMUSG00000014074	chr16	32277459	32301434	1327.78	0.0036128	0.119072	0.0303415	0.983956	0.998905	Rnf168	ring finger protein 168	protein_coding	MGI:1917488	http://www.informatics.jax.org/marker/MGI:1917488
ENSMUSG00000014075	chr16	32419702	32429099	164.197	0.908812	0.228901	3.97033	0.00850463	0.108905	Tctex1d2	Tctex1 domain containing 2	protein_coding	MGI:1913311	http://www.informatics.jax.org/marker/MGI:1913311
ENSMUSG00000014077	chr2	119547697	119587027	5153	-0.503359	0.15543	-3.23849	0.0318474	0.28287	Chp1	calcineurin-like EF hand protein 1	protein_coding	MGI:1927185	http://www.informatics.jax.org/marker/MGI:1927185
ENSMUSG00000014104	chr6	41852989	41864413	0.228246	1.18857	3.53052	0.336657	NA	NA	Sval2	seminal vesicle antigen-like 2	protein_coding	MGI:1934254	http://www.informatics.jax.org/marker/MGI:1934254
ENSMUSG00000014158	chr5	114622152	114658421	1218.22	-0.706361	0.152765	-4.62383	0.00218064	0.0380476	Trpv4	transient receptor potential cation channel, subfamily V, member 4	protein_coding	MGI:1926945	http://www.informatics.jax.org/marker/MGI:1926945
ENSMUSG00000014164	chr13	58000228	58113592	74.1912	-0.19586	0.398027	-0.492078	0.744329	0.998905	Klhl3	kelch-like 3	protein_coding	MGI:2445185	http://www.informatics.jax.org/marker/MGI:2445185
ENSMUSG00000014177	chr11	62879455	62916780	411.619	-0.00599655	0.148311	-0.0404322	0.978622	0.998905	Tvp23b	trans-golgi network vesicle protein 23B	protein_coding	MGI:1914760	http://www.informatics.jax.org/marker/MGI:1914760
ENSMUSG00000014195	chr11	100582818	100620168	5190.68	-0.0344331	0.0839097	-0.41036	0.785647	0.998905	Dnajc7	DnaJ heat shock protein family (Hsp40) member C7	protein_coding	MGI:1928373	http://www.informatics.jax.org/marker/MGI:1928373
ENSMUSG00000014198	chr11	100627543	100692455	15.9656	1.64537	1.2944	1.27115	0.399533	0.947594	Zfp385c	zinc finger protein 385C	protein_coding	MGI:3608347	http://www.informatics.jax.org/marker/MGI:3608347
ENSMUSG00000014226	chr1	160202367	160212875	1281.2	0.04457	0.110888	0.401936	0.789943	0.998905	Cacybp	calcyclin binding protein	protein_coding	MGI:1270839	http://www.informatics.jax.org/marker/MGI:1270839
ENSMUSG00000014232	chr16	3908801	3941147	249.774	0.203668	0.176228	1.15571	0.443706	0.962931	Cluap1	clusterin associated protein 1	protein_coding	MGI:1924029	http://www.informatics.jax.org/marker/MGI:1924029
ENSMUSG00000014243	chr11	62267224	62281375	80.779	0.556316	0.261524	2.1272	0.158595	0.705985	Zswim7	zinc finger SWIM-type containing 7	protein_coding	MGI:1916997	http://www.informatics.jax.org/marker/MGI:1916997
ENSMUSG00000014245	chr11	62458460	62514417	486.302	0.0523922	0.146131	0.358529	0.812179	0.998905	Pigl	phosphatidylinositol glycan anchor biosynthesis, class L	protein_coding	MGI:2681271	http://www.informatics.jax.org/marker/MGI:2681271
ENSMUSG00000014294	chr18	36742332	36744557	493.822	0.116238	0.123209	0.943419	0.531804	0.985725	Ndufa2	NADH:ubiquinone oxidoreductase subunit A2	protein_coding	MGI:1343103	http://www.informatics.jax.org/marker/MGI:1343103
ENSMUSG00000014301	chr16	4616464	4624988	74.4781	-0.329583	0.302711	-1.08877	0.470549	0.974613	Pam16	presequence translocase-asssociated motor 16 homolog (S. cerevisiae)	protein_coding	MGI:1913699	http://www.informatics.jax.org/marker/MGI:1913699
ENSMUSG00000014303	chr16	4594713	4624924	639.945	0.581235	0.568793	1.02187	0.498247	0.98037	Glis2	GLIS family zinc finger 2	protein_coding	MGI:1932535	http://www.informatics.jax.org/marker/MGI:1932535
ENSMUSG00000014313	chr15	35925886	35938246	3797.43	0.488491	0.321517	1.51933	0.313962	0.892366	Cox6c	cytochrome c oxidase subunit 6C	protein_coding	MGI:104614	http://www.informatics.jax.org/marker/MGI:104614
ENSMUSG00000014329	chr10	70922832	71159700	639.609	0.349787	0.599997	0.582981	0.699221	0.998905	Bicc1	BicC family RNA binding protein 1	protein_coding	MGI:1933388	http://www.informatics.jax.org/marker/MGI:1933388
ENSMUSG00000014349	chr11	96047432	96065388	4238.72	-0.198208	0.078551	-2.5233	0.0944606	0.549103	Ube2z	ubiquitin-conjugating enzyme E2Z	protein_coding	MGI:1343160	http://www.informatics.jax.org/marker/MGI:1343160
ENSMUSG00000014351	chr11	96024545	96030831	0	NA	NA	NA	NA	NA	Gip	gastric inhibitory polypeptide	protein_coding	MGI:107504	http://www.informatics.jax.org/marker/MGI:107504
ENSMUSG00000014353	chr2	128818118	128854261	1099.43	0.266361	0.0863704	3.08394	0.0409644	0.332742	Tmem87b	transmembrane protein 87B	protein_coding	MGI:1919727	http://www.informatics.jax.org/marker/MGI:1919727
ENSMUSG00000014355	chr2	128610104	128687391	3835.07	-0.025186	0.0693977	-0.362923	0.809921	0.998905	Anapc1	anaphase promoting complex subunit 1	protein_coding	MGI:103097	http://www.informatics.jax.org/marker/MGI:103097
ENSMUSG00000014361	chr2	128698956	128802894	463.919	0.232779	0.249697	0.932247	0.536674	0.986246	Mertk	c-mer proto-oncogene tyrosine kinase	protein_coding	MGI:96965	http://www.informatics.jax.org/marker/MGI:96965
ENSMUSG00000014402	chr7	46888949	46919969	1791.13	-0.152995	0.122864	-1.24523	0.409211	0.952294	Tsg101	tumor susceptibility gene 101	protein_coding	MGI:106581	http://www.informatics.jax.org/marker/MGI:106581
ENSMUSG00000014418	chr7	46760466	46796064	1143.14	-0.225186	0.098488	-2.28643	0.129687	0.647482	Hps5	HPS5, biogenesis of lysosomal organelles complex 2 subunit 2	protein_coding	MGI:2180307	http://www.informatics.jax.org/marker/MGI:2180307
ENSMUSG00000014426	chr17	12227621	12318796	2253.46	0.37604	0.113327	3.3182	0.0278675	0.257981	Map3k4	mitogen-activated protein kinase kinase kinase 4	protein_coding	MGI:1346875	http://www.informatics.jax.org/marker/MGI:1346875
ENSMUSG00000014444	chr8	122481698	122551329	9282.64	0.164421	0.0795238	2.06757	0.170597	0.729156	Piezo1	piezo-type mechanosensitive ion channel component 1	protein_coding	MGI:3603204	http://www.informatics.jax.org/marker/MGI:3603204
ENSMUSG00000014453	chr14	63372836	63417037	0	NA	NA	NA	NA	NA	Blk	B lymphoid kinase	protein_coding	MGI:88169	http://www.informatics.jax.org/marker/MGI:88169
ENSMUSG00000014470	chr8	122466147	122476064	901.324	-0.117522	0.0957739	-1.22708	0.416076	0.955085	Rnf166	ring finger protein 166	protein_coding	MGI:1915968	http://www.informatics.jax.org/marker/MGI:1915968
ENSMUSG00000014496	chr14	31698768	31830651	1487.71	0.162106	0.142877	1.13459	0.45208	0.967169	Ankrd28	ankyrin repeat domain 28	protein_coding	MGI:2145661	http://www.informatics.jax.org/marker/MGI:2145661
ENSMUSG00000014498	chr10	128377115	128408704	5649.14	-0.0958836	0.0739882	-1.29593	0.390406	0.939686	Ankrd52	ankyrin repeat domain 52	protein_coding	MGI:2444029	http://www.informatics.jax.org/marker/MGI:2444029
ENSMUSG00000014503	chr18	34409423	34442789	9.14654	-0.0769804	0.90718	-0.0848568	0.955151	0.998905	Pkd2l2	polycystic kidney disease 2-like 2	protein_coding	MGI:1858231	http://www.informatics.jax.org/marker/MGI:1858231
ENSMUSG00000014504	chr18	34330847	34336599	627.842	0.0106711	0.143613	0.0743045	0.960724	0.998905	Srp19	signal recognition particle 19	protein_coding	MGI:1913634	http://www.informatics.jax.org/marker/MGI:1913634
ENSMUSG00000014529	chr5	3651181	3680325	0	NA	NA	NA	NA	NA	Tmbim7	transmembrane BAX inhibitor motif containing 7	protein_coding	MGI:1922305	http://www.informatics.jax.org/marker/MGI:1922305
ENSMUSG00000014542	chr6	83644542	83656187	0	NA	NA	NA	NA	NA	Clec4f	C-type lectin domain family 4, member f	protein_coding	MGI:1859834	http://www.informatics.jax.org/marker/MGI:1859834
ENSMUSG00000014543	chr6	129831154	129876672	0	NA	NA	NA	NA	NA	Klra17	killer cell lectin-like receptor, subfamily A, member 17	protein_coding	MGI:2180674	http://www.informatics.jax.org/marker/MGI:2180674
ENSMUSG00000014547	chr14	62837678	62961509	1470.56	-0.581774	0.0978057	-5.94826	8.07269e-05	0.00242191	Wdfy2	WD repeat and FYVE domain containing 2	protein_coding	MGI:2442811	http://www.informatics.jax.org/marker/MGI:2442811
ENSMUSG00000014550	chr6	92186712	92214925	1175.54	-0.125281	0.0957799	-1.308	0.386005	0.937114	Rbsn	rabenosyn, RAB effector	protein_coding	MGI:1925537	http://www.informatics.jax.org/marker/MGI:1925537
ENSMUSG00000014551	chr6	92169525	92184033	801.346	0.152069	0.106182	1.43215	0.342538	0.910166	Mrps25	mitochondrial ribosomal protein S25	protein_coding	MGI:1928140	http://www.informatics.jax.org/marker/MGI:1928140
ENSMUSG00000014554	chr6	83480217	83506969	1641.46	0.0900528	0.103439	0.870589	0.563949	0.992003	Dguok	deoxyguanosine kinase	protein_coding	MGI:1351602	http://www.informatics.jax.org/marker/MGI:1351602
ENSMUSG00000014592	chr4	150917322	151861876	1164.94	0.114875	0.102681	1.11876	0.458414	0.970299	Camta1	calmodulin binding transcription activator 1	protein_coding	MGI:2140230	http://www.informatics.jax.org/marker/MGI:2140230
ENSMUSG00000014599	chr3	107741048	107760469	428.969	0.54822	0.237034	2.31284	0.125315	0.634987	Csf1	colony stimulating factor 1 (macrophage)	protein_coding	MGI:1339753	http://www.informatics.jax.org/marker/MGI:1339753
ENSMUSG00000014601	chr3	107612532	107631694	1993.84	-0.0510584	0.0983977	-0.518898	0.730921	0.998905	Strip1	striatin interacting protein 1	protein_coding	MGI:2443884	http://www.informatics.jax.org/marker/MGI:2443884
ENSMUSG00000014602	chr1	93015464	93101951	322.039	0.271548	0.669541	0.405573	0.788087	0.998905	Kif1a	kinesin family member 1A	protein_coding	MGI:108391	http://www.informatics.jax.org/marker/MGI:108391
ENSMUSG00000014603	chr3	107595031	107605776	0.374681	-2.17811	3.49176	-0.623784	NA	NA	Alx3	aristaless-like homeobox 3	protein_coding	MGI:1277097	http://www.informatics.jax.org/marker/MGI:1277097
ENSMUSG00000014606	chr11	70644196	70647479	1159.05	-0.0288677	0.112291	-0.25708	0.864711	0.998905	Slc25a11	solute carrier family 25 (mitochondrial carrier oxoglutarate carrier), member 11	protein_coding	MGI:1915113	http://www.informatics.jax.org/marker/MGI:1915113
ENSMUSG00000014609	chr11	70614883	70619216	0.717095	-0.146813	3.24539	-0.0452374	NA	NA	Chrne	cholinergic receptor, nicotinic, epsilon polypeptide	protein_coding	MGI:87894	http://www.informatics.jax.org/marker/MGI:87894
ENSMUSG00000014633	chr8	116888685	116921455	228.766	0.00117044	0.217311	0.00538601	0.997152	0.999838	Cmc2	COX assembly mitochondrial protein 2	protein_coding	MGI:1913781	http://www.informatics.jax.org/marker/MGI:1913781
ENSMUSG00000014668	chr5	110135842	110171972	1472.81	-0.187293	0.126806	-1.477	0.327637	0.90112	Chfr	checkpoint with forkhead and ring finger domains	protein_coding	MGI:2444898	http://www.informatics.jax.org/marker/MGI:2444898
ENSMUSG00000014686	chr7	19852097	19861299	1.60673	0.0256255	2.25413	0.0113682	NA	NA	Ceacam16	carcinoembryonic antigen-related cell adhesion molecule 16	protein_coding	MGI:2685615	http://www.informatics.jax.org/marker/MGI:2685615
ENSMUSG00000014704	chr6	52162417	52164831	0	NA	NA	NA	NA	NA	Hoxa2	homeobox A2	protein_coding	MGI:96174	http://www.informatics.jax.org/marker/MGI:96174
ENSMUSG00000014725	chr14	68606027	68655842	1227.95	0.955231	0.136839	6.98068	3.7195e-06	0.000162121	Adam28	a disintegrin and metallopeptidase domain 28	protein_coding	MGI:105988	http://www.informatics.jax.org/marker/MGI:105988
ENSMUSG00000014747	chr6	83762644	83768326	0	NA	NA	NA	NA	NA	Ankrd53	ankyrin repeat domain 53	protein_coding	MGI:1922555	http://www.informatics.jax.org/marker/MGI:1922555
ENSMUSG00000014748	chr6	83768885	83775813	1419.46	-0.186713	0.115598	-1.61518	0.284408	0.869293	Tex261	testis expressed gene 261	protein_coding	MGI:1096575	http://www.informatics.jax.org/marker/MGI:1096575
ENSMUSG00000014763	chr17	15396202	15433583	1715.31	-0.076731	0.121008	-0.634096	0.674303	0.998905	Fam120b	family with sequence similarity 120, member B	protein_coding	MGI:1914794	http://www.informatics.jax.org/marker/MGI:1914794
ENSMUSG00000014767	chr17	15499888	15528379	963.693	-0.129185	0.0924245	-1.39774	0.35426	0.918389	Tbp	TATA box binding protein	protein_coding	MGI:101838	http://www.informatics.jax.org/marker/MGI:101838
ENSMUSG00000014769	chr17	15475021	15499751	2395.63	0.294053	0.104444	2.81541	0.0620522	0.430399	Psmb1	proteasome (prosome, macropain) subunit, beta type 1	protein_coding	MGI:104884	http://www.informatics.jax.org/marker/MGI:104884
ENSMUSG00000014771	chr17	15519208	15527301	529.362	0.354958	0.144103	2.46322	0.102572	0.573334	Pdcd2	programmed cell death 2	protein_coding	MGI:104643	http://www.informatics.jax.org/marker/MGI:104643
ENSMUSG00000014773	chr17	15367354	15376872	1275.69	0.0129534	0.132175	0.0980017	0.948213	0.998905	Dll1	delta like canonical Notch ligand 1	protein_coding	MGI:104659	http://www.informatics.jax.org/marker/MGI:104659
ENSMUSG00000014776	chr8	105276140	105281939	127.146	0.412855	0.307825	1.3412	0.374066	0.929731	Nol3	nucleolar protein 3 (apoptosis repressor with CARD domain)	protein_coding	MGI:1925938	http://www.informatics.jax.org/marker/MGI:1925938
ENSMUSG00000014778	chr8	105329163	105347953	306.504	0.260488	0.215509	1.20871	0.423087	0.956832	Fhod1	formin homology 2 domain containing 1	protein_coding	MGI:2679008	http://www.informatics.jax.org/marker/MGI:2679008
ENSMUSG00000014782	chr8	105373274	105382862	2.47123	0.486865	1.58079	0.307988	0.838259	0.998905	Plekhg4	pleckstrin homology domain containing, family G (with RhoGef domain) member 4	protein_coding	MGI:2142544	http://www.informatics.jax.org/marker/MGI:2142544
ENSMUSG00000014786	chr8	105348843	105369881	44.3449	0.582297	0.389687	1.49427	0.322012	0.899329	Slc9a5	solute carrier family 9 (sodium/hydrogen exchanger), member 5	protein_coding	MGI:2685542	http://www.informatics.jax.org/marker/MGI:2685542
ENSMUSG00000014791	chr8	105305601	105310760	2031.79	0.0233854	0.102531	0.228081	0.879848	0.998905	Elmo3	engulfment and cell motility 3	protein_coding	MGI:2679007	http://www.informatics.jax.org/marker/MGI:2679007
ENSMUSG00000014813	chr14	69029238	69041804	15.4511	3.2803	1.0724	3.05885	0.0426354	0.341027	Stc1	stanniocalcin 1	protein_coding	MGI:109131	http://www.informatics.jax.org/marker/MGI:109131
ENSMUSG00000014837	chr8	105280409	105289864	222.802	0.290674	0.186798	1.55608	0.3024	0.88416	4931428F04Rik	RIKEN cDNA 4931428F04 gene	protein_coding	MGI:1921606	http://www.informatics.jax.org/marker/MGI:1921606
ENSMUSG00000014846	chr8	105467493	105471526	344.574	-1.63692	0.238277	-6.86982	5.2887e-06	0.000224173	Tppp3	tubulin polymerization-promoting protein family member 3	protein_coding	MGI:1915221	http://www.informatics.jax.org/marker/MGI:1915221
ENSMUSG00000014850	chr13	92211872	92355003	570.566	-0.0768691	0.128604	-0.597721	0.692001	0.998905	Msh3	mutS homolog 3	protein_coding	MGI:109519	http://www.informatics.jax.org/marker/MGI:109519
ENSMUSG00000014852	chr2	26973416	27009628	14.2005	0.755691	0.768447	0.9834	0.514562	0.983779	Adamts13	a disintegrin-like and metallopeptidase (reprolysin type) with thrombospondin type 1 motif, 13	protein_coding	MGI:2685556	http://www.informatics.jax.org/marker/MGI:2685556
ENSMUSG00000014856	chr8	105326354	105335219	375.73	0.120157	0.139532	0.861141	0.568187	0.992275	Tmem208	transmembrane protein 208	protein_coding	MGI:1913570	http://www.informatics.jax.org/marker/MGI:1913570
ENSMUSG00000014859	chr8	105297663	105305370	3207.96	-0.022817	0.0810675	-0.281457	0.852024	0.998905	E2f4	E2F transcription factor 4	protein_coding	MGI:103012	http://www.informatics.jax.org/marker/MGI:103012
ENSMUSG00000014867	chr2	26920040	26933928	2420.19	-0.0670932	0.128449	-0.522335	0.729208	0.998905	Surf4	surfeit gene 4	protein_coding	MGI:98445	http://www.informatics.jax.org/marker/MGI:98445
ENSMUSG00000014873	chr2	26916367	26920183	617.572	0.0991759	0.131038	0.756847	0.615947	0.998529	Surf2	surfeit gene 2	protein_coding	MGI:98444	http://www.informatics.jax.org/marker/MGI:98444
ENSMUSG00000014905	chr12	44205559	44210326	1094.06	0.0102313	0.166719	0.0613687	0.967557	0.998905	Dnajb9	DnaJ heat shock protein family (Hsp40) member B9	protein_coding	MGI:1351618	http://www.informatics.jax.org/marker/MGI:1351618
ENSMUSG00000014907	chr8	66860217	66890564	500.235	0.18858	0.175645	1.07364	0.476738	0.974613	Naf1	nuclear assembly factor 1 ribonucleoprotein	protein_coding	MGI:2682306	http://www.informatics.jax.org/marker/MGI:2682306
ENSMUSG00000014932	chr5	32611171	32687057	1112.49	-0.344158	0.107938	-3.18849	0.0345849	0.298225	Yes1	YES proto-oncogene 1, Src family tyrosine kinase	protein_coding	MGI:99147	http://www.informatics.jax.org/marker/MGI:99147
ENSMUSG00000014956	chr5	32458843	32517433	6948.98	-0.149586	0.0759743	-1.9689	0.191927	0.763433	Ppp1cb	protein phosphatase 1 catalytic subunit beta	protein_coding	MGI:104871	http://www.informatics.jax.org/marker/MGI:104871
ENSMUSG00000014959	chr2	70661576	70712636	2999.67	-0.0173811	0.102961	-0.168813	0.910917	0.998905	Gorasp2	golgi reassembly stacking protein 2	protein_coding	MGI:2135962	http://www.informatics.jax.org/marker/MGI:2135962
ENSMUSG00000014980	chr1	152370735	152386688	273.775	0.31628	0.178861	1.7683	0.241218	0.826393	Tsen15	tRNA splicing endonuclease subunit 15	protein_coding	MGI:1913887	http://www.informatics.jax.org/marker/MGI:1913887
ENSMUSG00000015001	chr15	65876053	65912397	0	NA	NA	NA	NA	NA	Oc90	otoconin 90	protein_coding	MGI:1313269	http://www.informatics.jax.org/marker/MGI:1313269
ENSMUSG00000015002	chr15	65787034	65873816	2646.11	-0.114647	0.0768213	-1.49239	0.322621	0.899329	Efr3a	EFR3 homolog A	protein_coding	MGI:1923990	http://www.informatics.jax.org/marker/MGI:1923990
ENSMUSG00000015013	chr8	122611640	122616660	570.769	0.453817	0.18143	2.50133	0.0973647	0.559049	Trappc2l	trafficking protein particle complex 2-like	protein_coding	MGI:1916295	http://www.informatics.jax.org/marker/MGI:1916295
ENSMUSG00000015016	chr8	122775486	122817880	332.89	-0.205352	0.152596	-1.34572	0.372458	0.92921	Acsf3	acyl-CoA synthetase family member 3	protein_coding	MGI:2182591	http://www.informatics.jax.org/marker/MGI:2182591
ENSMUSG00000015023	chr8	110974996	110997800	1190.88	0.217762	0.12447	1.74952	0.246252	0.832471	Ddx19a	DEAD (Asp-Glu-Ala-Asp) box polypeptide 19a	protein_coding	MGI:99526	http://www.informatics.jax.org/marker/MGI:99526
ENSMUSG00000015027	chr8	122578242	122611463	219.263	0.112341	0.154395	0.72762	0.629641	0.998905	Galns	galactosamine (N-acetyl)-6-sulfate sulfatase	protein_coding	MGI:1355303	http://www.informatics.jax.org/marker/MGI:1355303
ENSMUSG00000015053	chr6	88193891	88207032	5.83208	0.468837	1.79225	0.261591	0.86236	0.998905	Gata2	GATA binding protein 2	protein_coding	MGI:95662	http://www.informatics.jax.org/marker/MGI:95662
ENSMUSG00000015083	chr2	25498651	25501719	11.3536	-0.623576	0.738509	-0.844371	0.575745	0.993438	C8g	complement component 8, gamma polypeptide	protein_coding	MGI:88237	http://www.informatics.jax.org/marker/MGI:88237
ENSMUSG00000015085	chr2	25395874	25401321	172.813	0.265041	0.241707	1.09654	0.467389	0.974034	Entpd2	ectonucleoside triphosphate diphosphohydrolase 2	protein_coding	MGI:1096863	http://www.informatics.jax.org/marker/MGI:1096863
ENSMUSG00000015087	chr2	25583018	25608521	2833.87	0.0804185	0.102236	0.786595	0.602145	0.996489	Rabl6	RAB, member RAS oncogene family-like 6	protein_coding	MGI:2442633	http://www.informatics.jax.org/marker/MGI:2442633
ENSMUSG00000015090	chr2	25466709	25470046	2325.65	1.8592	1.609	1.1555	0.443788	0.962931	Ptgds	prostaglandin D2 synthase (brain)	protein_coding	MGI:99261	http://www.informatics.jax.org/marker/MGI:99261
ENSMUSG00000015092	chr2	25557847	25562082	3373.47	0.415975	0.0987901	4.2107	0.00526018	0.0762724	Edf1	endothelial differentiation-related factor 1	protein_coding	MGI:1891227	http://www.informatics.jax.org/marker/MGI:1891227
ENSMUSG00000015093	chr2	25456838	25458776	5701.92	-0.107322	0.103128	-1.04067	0.490378	0.978407	Clic3	chloride intracellular channel 3	protein_coding	MGI:1916704	http://www.informatics.jax.org/marker/MGI:1916704
ENSMUSG00000015094	chr2	25399351	25409494	786.659	0.0749612	0.170075	0.440754	0.770202	0.998905	Npdc1	neural proliferation, differentiation and control 1	protein_coding	MGI:1099802	http://www.informatics.jax.org/marker/MGI:1099802
ENSMUSG00000015095	chr2	25500750	25505471	2743.15	0.0894774	0.0769457	1.16286	0.440889	0.962931	Fbxw5	F-box and WD-40 domain protein 5	protein_coding	MGI:1354731	http://www.informatics.jax.org/marker/MGI:1354731
ENSMUSG00000015112	chr6	6041218	6217173	1498.54	0.230497	0.102192	2.25552	0.134953	0.659356	Slc25a13	solute carrier family 25 (mitochondrial carrier, adenine nucleotide translocator), member 13	protein_coding	MGI:1354721	http://www.informatics.jax.org/marker/MGI:1354721
ENSMUSG00000015120	chr17	25261916	25274622	1450.43	-0.180274	0.0944396	-1.90888	0.205828	0.786705	Ube2i	ubiquitin-conjugating enzyme E2I	protein_coding	MGI:107365	http://www.informatics.jax.org/marker/MGI:107365
ENSMUSG00000015126	chr17	25240170	25242798	389.775	0.324453	0.205453	1.5792	0.295273	0.877991	Tsr3	TSR3 20S rRNA accumulation	protein_coding	MGI:1915577	http://www.informatics.jax.org/marker/MGI:1915577
ENSMUSG00000015127	chr17	25188397	25234443	1058.1	-0.101496	0.156426	-0.648841	0.66718	0.998905	Unkl	unkempt family like zinc finger	protein_coding	MGI:1921404	http://www.informatics.jax.org/marker/MGI:1921404
ENSMUSG00000015133	chr7	66226912	66388350	4211.3	-0.323921	0.0767051	-4.22294	0.00512985	0.0750504	Lrrk1	leucine-rich repeat kinase 1	protein_coding	MGI:2142227	http://www.informatics.jax.org/marker/MGI:2142227
ENSMUSG00000015134	chr7	66390890	66427517	5790.81	0.611499	0.102242	5.98088	7.37509e-05	0.00224469	Aldh1a3	aldehyde dehydrogenase family 1, subfamily A3	protein_coding	MGI:1861722	http://www.informatics.jax.org/marker/MGI:1861722
ENSMUSG00000015143	chr12	80167547	80260371	1474.14	0.354576	0.598397	0.592542	0.694534	0.998905	Actn1	actinin, alpha 1	protein_coding	MGI:2137706	http://www.informatics.jax.org/marker/MGI:2137706
ENSMUSG00000015149	chr7	28766735	28788661	2690.47	0.0102097	0.0724851	0.140852	0.925625	0.998905	Sirt2	sirtuin 2	protein_coding	MGI:1927664	http://www.informatics.jax.org/marker/MGI:1927664
ENSMUSG00000015165	chr7	28808541	28822266	13105.7	-0.129202	0.0764779	-1.68941	0.262858	0.846903	Hnrnpl	heterogeneous nuclear ribonucleoprotein L	protein_coding	MGI:104816	http://www.informatics.jax.org/marker/MGI:104816
ENSMUSG00000015176	chr19	46075863	46085530	1735.34	-0.148608	0.087898	-1.69069	0.262496	0.846227	Nolc1	nucleolar and coiled-body phosphoprotein 1	protein_coding	MGI:1918019	http://www.informatics.jax.org/marker/MGI:1918019
ENSMUSG00000015189	chr6	4600839	4643355	615.575	0.0644177	0.116987	0.550641	0.715157	0.998905	Casd1	CAS1 domain containing 1	protein_coding	MGI:2384865	http://www.informatics.jax.org/marker/MGI:2384865
ENSMUSG00000015202	chr10	7119063	7212237	3849.43	0.443154	0.111444	3.97648	0.00840325	0.107846	Cnksr3	Cnksr family member 3	protein_coding	MGI:2674130	http://www.informatics.jax.org/marker/MGI:2674130
ENSMUSG00000015214	chrX	71364760	71419196	1117.08	-0.363367	0.0915554	-3.96883	0.00852963	0.109105	Mtmr1	myotubularin related protein 1	protein_coding	MGI:1858271	http://www.informatics.jax.org/marker/MGI:1858271
ENSMUSG00000015217	chrX	71555918	71560676	187.16	0.0526972	0.176853	0.297971	0.843451	0.998905	Hmgb3	high mobility group box 3	protein_coding	MGI:1098219	http://www.informatics.jax.org/marker/MGI:1098219
ENSMUSG00000015222	chr1	66175273	66442583	1957.18	-1.01674	0.0993732	-10.2316	1.19342e-11	1.23077e-09	Map2	microtubule-associated protein 2	protein_coding	MGI:97175	http://www.informatics.jax.org/marker/MGI:97175
ENSMUSG00000015224	chr4	96568429	96591578	237.927	0.140587	0.192895	0.728828	0.629072	0.998905	Cyp2j9	cytochrome P450, family 2, subfamily j, polypeptide 9	protein_coding	MGI:1921769	http://www.informatics.jax.org/marker/MGI:1921769
ENSMUSG00000015242	chr4	52989272	53001162	0	NA	NA	NA	NA	NA	Nipsnap3a	nipsnap homolog 3A	protein_coding	MGI:1920648	http://www.informatics.jax.org/marker/MGI:1920648
ENSMUSG00000015243	chr4	53030787	53159895	1139.43	-0.108459	0.191151	-0.567403	0.706881	0.998905	Abca1	ATP-binding cassette, sub-family A (ABC1), member 1	protein_coding	MGI:99607	http://www.informatics.jax.org/marker/MGI:99607
ENSMUSG00000015247	chr4	53011880	53022060	167.103	-0.500748	0.20156	-2.48437	0.0996561	0.564073	Nipsnap3b	nipsnap homolog 3B	protein_coding	MGI:1913786	http://www.informatics.jax.org/marker/MGI:1913786
ENSMUSG00000015289	chrX	74351276	74353618	448.225	0.317795	0.169726	1.8724	0.214629	0.798155	Lage3	L antigen family, member 3	protein_coding	MGI:1913442	http://www.informatics.jax.org/marker/MGI:1913442
ENSMUSG00000015290	chrX	74365718	74373218	1489.84	0.0768588	0.12188	0.630613	0.67599	0.998905	Ubl4a	ubiquitin-like 4A	protein_coding	MGI:95049	http://www.informatics.jax.org/marker/MGI:95049
ENSMUSG00000015291	chrX	74304998	74311862	3389.78	-0.146053	0.0989206	-1.47646	0.327811	0.90112	Gdi1	guanosine diphosphate (GDP) dissociation inhibitor 1	protein_coding	MGI:99846	http://www.informatics.jax.org/marker/MGI:99846
ENSMUSG00000015305	chr10	8722219	8886070	1311	-0.0735272	0.125319	-0.58672	0.697386	0.998905	Sash1	SAM and SH3 domain containing 1	protein_coding	MGI:1917347	http://www.informatics.jax.org/marker/MGI:1917347
ENSMUSG00000015312	chr10	80930073	80932204	390.337	0.304737	0.164703	1.85022	0.220109	0.806845	Gadd45b	growth arrest and DNA-damage-inducible 45 beta	protein_coding	MGI:107776	http://www.informatics.jax.org/marker/MGI:107776
ENSMUSG00000015314	chr1	171917515	171953170	0.611784	1.55622	3.45524	0.450393	NA	NA	Slamf6	SLAM family member 6	protein_coding	MGI:1353620	http://www.informatics.jax.org/marker/MGI:1353620
ENSMUSG00000015316	chr1	171767127	171801184	0	NA	NA	NA	NA	NA	Slamf1	signaling lymphocytic activation molecule family member 1	protein_coding	MGI:1351314	http://www.informatics.jax.org/marker/MGI:1351314
ENSMUSG00000015335	chr2	30090944	30093648	514.487	0.306621	0.153033	2.00362	0.184209	0.750407	Zdhhc12	zinc finger, DHHC domain containing 12	protein_coding	MGI:1913470	http://www.informatics.jax.org/marker/MGI:1913470
ENSMUSG00000015337	chr2	30171493	30174069	85.4694	-3.13872e-06	0.29017	-1.08168e-05	0.999994	0.999994	Endog	endonuclease G	protein_coding	MGI:1261433	http://www.informatics.jax.org/marker/MGI:1261433
ENSMUSG00000015340	chrX	9435252	9487771	40.6443	0.85769	0.824795	1.03988	0.490707	0.978415	Cybb	cytochrome b-245, beta polypeptide	protein_coding	MGI:88574	http://www.informatics.jax.org/marker/MGI:88574
ENSMUSG00000015341	chr8	23241346	23257074	1873.93	-0.00839055	0.139576	-0.0601144	0.96822	0.998905	Golga7	golgi autoantigen, golgin subfamily a, 7	protein_coding	MGI:1931029	http://www.informatics.jax.org/marker/MGI:1931029
ENSMUSG00000015342	chrX	9272756	9313250	186.981	-0.461296	0.173142	-2.66427	0.0774369	0.487696	Xk	X-linked Kx blood group	protein_coding	MGI:103569	http://www.informatics.jax.org/marker/MGI:103569
ENSMUSG00000015354	chr9	95637601	95698096	302.981	0.260515	0.246262	1.05788	0.483234	0.976363	Pcolce2	procollagen C-endopeptidase enhancer 2	protein_coding	MGI:1923727	http://www.informatics.jax.org/marker/MGI:1923727
ENSMUSG00000015355	chr1	171682009	171705258	2.26015	-0.0287486	1.82176	-0.0157807	0.991655	0.999324	Cd48	CD48 antigen	protein_coding	MGI:88339	http://www.informatics.jax.org/marker/MGI:88339
ENSMUSG00000015357	chr9	65294260	65330658	1990.44	-0.444577	0.117483	-3.78419	0.0121423	0.142168	Clpx	caseinolytic mitochondrial matrix peptidase chaperone subunit	protein_coding	MGI:1346017	http://www.informatics.jax.org/marker/MGI:1346017
ENSMUSG00000015363	chr15	89075124	89087077	2401.67	-0.0488952	0.0887422	-0.55098	0.714989	0.998905	Trabd	TraB domain containing	protein_coding	MGI:1915226	http://www.informatics.jax.org/marker/MGI:1915226
ENSMUSG00000015365	chr15	88982909	89055152	0	NA	NA	NA	NA	NA	Mov10l1	Moloney leukemia virus 10-like 1	protein_coding	MGI:1891384	http://www.informatics.jax.org/marker/MGI:1891384
ENSMUSG00000015377	chr15	89182213	89196496	411.305	0.192704	0.189866	1.01495	0.501163	0.98037	Dennd6b	DENN/MADD domain containing 6B	protein_coding	MGI:1916690	http://www.informatics.jax.org/marker/MGI:1916690
ENSMUSG00000015396	chr13	43784775	43803132	14.8814	0.71995	1.10917	0.649089	0.66706	0.998905	Cd83	CD83 antigen	protein_coding	MGI:1328316	http://www.informatics.jax.org/marker/MGI:1328316
ENSMUSG00000015401	chrX	164088830	164118860	3.98083	0.936893	1.43096	0.654733	0.664342	0.998905	Cltrn	collectrin, amino acid transport regulator	protein_coding	MGI:1926234	http://www.informatics.jax.org/marker/MGI:1926234
ENSMUSG00000015405	chrX	164139332	164188420	55.114	-2.55812	0.397541	-6.43485	2.00152e-05	0.000726925	Ace2	angiotensin I converting enzyme (peptidyl-dipeptidase A) 2	protein_coding	MGI:1917258	http://www.informatics.jax.org/marker/MGI:1917258
ENSMUSG00000015437	chr14	56258838	56262260	0	NA	NA	NA	NA	NA	Gzmb	granzyme B	protein_coding	MGI:109267	http://www.informatics.jax.org/marker/MGI:109267
ENSMUSG00000015441	chr14	56205263	56211417	0	NA	NA	NA	NA	NA	Gzmf	granzyme F	protein_coding	MGI:109254	http://www.informatics.jax.org/marker/MGI:109254
ENSMUSG00000015443	chr14	56165797	56174599	0	NA	NA	NA	NA	NA	Gzmn	granzyme N	protein_coding	MGI:2675494	http://www.informatics.jax.org/marker/MGI:2675494
ENSMUSG00000015451	chr17	34809092	34823464	68.8504	0.237308	0.370139	0.641131	0.670901	0.998905	C4a	complement component 4A (Rodgers blood group)	processed_transcript	MGI:98320	http://www.informatics.jax.org/marker/MGI:98320
ENSMUSG00000015452	chr17	34597862	34600936	48.2586	0.31294	0.448346	0.697987	0.643656	0.998905	Ager	advanced glycosylation end product-specific receptor	protein_coding	MGI:893592	http://www.informatics.jax.org/marker/MGI:893592
ENSMUSG00000015461	chr17	34647146	34655074	1236.3	-0.162518	0.108543	-1.49727	0.321041	0.899155	Atf6b	activating transcription factor 6 beta	protein_coding	MGI:105121	http://www.informatics.jax.org/marker/MGI:105121
ENSMUSG00000015467	chr17	34613349	34615971	29.7985	0.047577	0.591118	0.0804864	0.957459	0.998905	Egfl8	EGF-like domain 8	protein_coding	MGI:1932094	http://www.informatics.jax.org/marker/MGI:1932094
ENSMUSG00000015468	chr17	34564268	34588503	39.4522	0.993483	0.7387	1.34491	0.372746	0.92921	Notch4	notch 4	protein_coding	MGI:107471	http://www.informatics.jax.org/marker/MGI:107471
ENSMUSG00000015474	chr17	34616662	34628510	493.738	-0.0625805	0.161437	-0.387647	0.797245	0.998905	Ppt2	palmitoyl-protein thioesterase 2	protein_coding	MGI:1860075	http://www.informatics.jax.org/marker/MGI:1860075
ENSMUSG00000015476	chr17	34629533	34633126	442.988	0.239562	0.631851	0.379143	0.801599	0.998905	Prrt1	proline-rich transmembrane protein 1	protein_coding	MGI:1932118	http://www.informatics.jax.org/marker/MGI:1932118
ENSMUSG00000015478	chr17	34601091	34603690	673.439	0.206601	0.177744	1.16235	0.44109	0.962931	Rnf5	ring finger protein 5	protein_coding	MGI:1860076	http://www.informatics.jax.org/marker/MGI:1860076
ENSMUSG00000015484	chr1	156075966	156205026	2.27024	-4.76748	2.55352	-1.86702	0.215948	0.799843	Fam163a	family with sequence similarity 163, member A	protein_coding	MGI:3618859	http://www.informatics.jax.org/marker/MGI:3618859
ENSMUSG00000015488	chr2	27009926	27021089	667.684	-0.0214201	0.137354	-0.155947	0.917681	0.998905	Cacfd1	calcium channel flower domain containing 1	protein_coding	MGI:1924317	http://www.informatics.jax.org/marker/MGI:1924317
ENSMUSG00000015501	chr10	13966075	14151374	4061.18	-0.337567	0.0825586	-4.08881	0.00673088	0.0915822	Hivep2	human immunodeficiency virus type I enhancer binding protein 2	protein_coding	MGI:1338076	http://www.informatics.jax.org/marker/MGI:1338076
ENSMUSG00000015519	chr10	28972288	28986303	0	NA	NA	NA	NA	NA	2310057J18Rik	RIKEN cDNA 2310057J18 gene	protein_coding	MGI:1914969	http://www.informatics.jax.org/marker/MGI:1914969
ENSMUSG00000015522	chr3	95434388	95497240	3237.44	0.0275126	0.0970518	0.283484	0.850971	0.998905	Arnt	aryl hydrocarbon receptor nuclear translocator	protein_coding	MGI:88071	http://www.informatics.jax.org/marker/MGI:88071
ENSMUSG00000015533	chr13	114833081	114932100	1451.01	0.0540248	0.126756	0.426211	0.777581	0.998905	Itga2	integrin alpha 2	protein_coding	MGI:96600	http://www.informatics.jax.org/marker/MGI:96600
ENSMUSG00000015536	chr13	114818236	114832275	1008.54	-0.360526	0.11894	-3.03115	0.0445473	0.349316	Mocs2	molybdenum cofactor synthesis 2	protein_coding	MGI:1336894	http://www.informatics.jax.org/marker/MGI:1336894
ENSMUSG00000015542	chr11	115182832	115187859	387.457	0.556392	0.151242	3.67881	0.0147628	0.163488	Nat9	N-acetyltransferase 9 (GCN5-related, putative)	protein_coding	MGI:1913426	http://www.informatics.jax.org/marker/MGI:1913426
ENSMUSG00000015568	chr8	68880491	68907448	112.514	3.7973	1.45608	2.60789	0.0839186	0.51164	Lpl	lipoprotein lipase	protein_coding	MGI:96820	http://www.informatics.jax.org/marker/MGI:96820
ENSMUSG00000015575	chr17	26676396	26699644	963.137	-0.290924	0.10547	-2.75837	0.0675317	0.453577	Atp6v0e	ATPase, H+ transporting, lysosomal V0 subunit E	protein_coding	MGI:1328318	http://www.informatics.jax.org/marker/MGI:1328318
ENSMUSG00000015579	chr17	26838664	26841565	0	NA	NA	NA	NA	NA	Nkx2-5	NK2 homeobox 5	protein_coding	MGI:97350	http://www.informatics.jax.org/marker/MGI:97350
ENSMUSG00000015597	chr17	46383731	46420920	1617.78	-0.0557721	0.104135	-0.535576	0.722624	0.998905	Zfp318	zinc finger protein 318	protein_coding	MGI:1889348	http://www.informatics.jax.org/marker/MGI:1889348
ENSMUSG00000015599	chr17	46442448	46487675	6.78643	-0.623744	1.24861	-0.499552	0.740584	0.998905	Ttbk1	tau tubulin kinase 1	protein_coding	MGI:2147036	http://www.informatics.jax.org/marker/MGI:2147036
ENSMUSG00000015605	chr17	46548329	46556175	1865.1	0.0731468	0.120761	0.605714	0.688097	0.998905	Srf	serum response factor	protein_coding	MGI:106658	http://www.informatics.jax.org/marker/MGI:106658
ENSMUSG00000015619	chr2	9857078	9890034	15.4491	-0.969074	0.735968	-1.31673	0.382843	0.935779	Gata3	GATA binding protein 3	protein_coding	MGI:95663	http://www.informatics.jax.org/marker/MGI:95663
ENSMUSG00000015627	chr2	180325133	180334699	0	NA	NA	NA	NA	NA	Gata5	GATA binding protein 5	protein_coding	MGI:109497	http://www.informatics.jax.org/marker/MGI:109497
ENSMUSG00000015647	chr2	180176373	180225859	12009.4	-0.136868	0.100825	-1.35749	0.368292	0.927808	Lama5	laminin, alpha 5	protein_coding	MGI:105382	http://www.informatics.jax.org/marker/MGI:105382
ENSMUSG00000015652	chr5	5736317	5749326	8.79677	1.20974	1.18249	1.02304	0.497757	0.98037	Steap1	six transmembrane epithelial antigen of the prostate 1	protein_coding	MGI:1917608	http://www.informatics.jax.org/marker/MGI:1917608
ENSMUSG00000015653	chr5	5664829	5694578	628.504	0.633808	0.422483	1.5002	0.320095	0.8982	Steap2	six transmembrane epithelial antigen of prostate 2	protein_coding	MGI:1921301	http://www.informatics.jax.org/marker/MGI:1921301
ENSMUSG00000015656	chr9	40800984	40810087	2425.82	-2.58065	0.183885	-14.0341	2.22045e-16	3.85673e-14	Hspa8	heat shock protein 8	protein_coding	MGI:105384	http://www.informatics.jax.org/marker/MGI:105384
ENSMUSG00000015659	chr17	6042196	6079741	461.589	0.325126	0.195172	1.66585	0.269574	0.853189	Serac1	serine active site containing 1	protein_coding	MGI:2447813	http://www.informatics.jax.org/marker/MGI:2447813
ENSMUSG00000015665	chrX	100572251	100578205	0.605536	2.60097	3.44093	0.755893	NA	NA	Awat1	acyl-CoA wax alcohol acyltransferase 1	protein_coding	MGI:3588200	http://www.informatics.jax.org/marker/MGI:3588200
ENSMUSG00000015668	chrX	100622883	100626568	1191.76	0.00806254	0.119147	0.0676689	0.964229	0.998905	Pdzd11	PDZ domain containing 11	protein_coding	MGI:1919871	http://www.informatics.jax.org/marker/MGI:1919871
ENSMUSG00000015671	chr13	14613240	14674236	2107.37	0.337707	0.154856	2.18078	0.148368	0.687553	Psma2	proteasome (prosome, macropain) subunit, alpha type 2	protein_coding	MGI:104885	http://www.informatics.jax.org/marker/MGI:104885
ENSMUSG00000015672	chr13	14608184	14613165	445.811	-0.12213	0.13469	-0.906752	0.547872	0.988162	Mrpl32	mitochondrial ribosomal protein L32	protein_coding	MGI:2137226	http://www.informatics.jax.org/marker/MGI:2137226
ENSMUSG00000015697	chr3	95323525	95357202	2057.42	-0.131249	0.0917681	-1.43022	0.343188	0.910843	Setdb1	SET domain, bifurcated 1	protein_coding	MGI:1934229	http://www.informatics.jax.org/marker/MGI:1934229
ENSMUSG00000015702	chr3	95296096	95307176	3424.44	-0.748199	0.131151	-5.70485	0.000156256	0.00424667	Anxa9	annexin A9	protein_coding	MGI:1923711	http://www.informatics.jax.org/marker/MGI:1923711
ENSMUSG00000015709	chr7	84246278	84410176	286.457	0.334963	0.241566	1.38663	0.358098	0.92182	Arnt2	aryl hydrocarbon receptor nuclear translocator 2	protein_coding	MGI:107188	http://www.informatics.jax.org/marker/MGI:107188
ENSMUSG00000015711	chr3	95253674	95282076	1542.68	-0.13569	0.11574	-1.17237	0.437165	0.961888	Prune1	prune exopolyphosphatase	protein_coding	MGI:1925152	http://www.informatics.jax.org/marker/MGI:1925152
ENSMUSG00000015714	chr3	95314791	95323599	1725.03	0.114719	0.114562	1.00137	0.506907	0.981629	Cers2	ceramide synthase 2	protein_coding	MGI:1924143	http://www.informatics.jax.org/marker/MGI:1924143
ENSMUSG00000015721	chr7	23385889	23441922	0	NA	NA	NA	NA	NA	Nlrp5	NLR family, pyrin domain containing 5	protein_coding	MGI:1345193	http://www.informatics.jax.org/marker/MGI:1345193
ENSMUSG00000015733	chr6	17636234	17666972	3991.38	0.0206811	0.10826	0.191032	0.899251	0.998905	Capza2	capping protein (actin filament) muscle Z-line, alpha 2	protein_coding	MGI:106222	http://www.informatics.jax.org/marker/MGI:106222
ENSMUSG00000015745	chr3	95988429	95996001	145.739	0.465883	0.274836	1.69513	0.261244	0.846134	Plekho1	pleckstrin homology domain containing, family O member 1	protein_coding	MGI:1914470	http://www.informatics.jax.org/marker/MGI:1914470
ENSMUSG00000015747	chr3	95999832	96058466	613.05	0.00449145	0.115612	0.0388493	0.979459	0.998905	Vps45	vacuolar protein sorting 45	protein_coding	MGI:891965	http://www.informatics.jax.org/marker/MGI:891965
ENSMUSG00000015748	chr3	95830124	95855885	1163.96	-0.133633	0.104818	-1.2749	0.39814	0.946252	Prpf3	pre-mRNA processing factor 3	protein_coding	MGI:1918017	http://www.informatics.jax.org/marker/MGI:1918017
ENSMUSG00000015749	chr3	95929246	95947390	2307.32	0.00242773	0.0922818	0.0263078	0.986089	0.998905	Anp32e	acidic (leucine-rich) nuclear phosphoprotein 32 family, member E	protein_coding	MGI:1913721	http://www.informatics.jax.org/marker/MGI:1913721
ENSMUSG00000015750	chr3	95893969	95898288	694.137	0.0432134	0.127342	0.33935	0.822053	0.998905	Aph1a	aph1 homolog A, gamma secretase subunit	protein_coding	MGI:2385110	http://www.informatics.jax.org/marker/MGI:2385110
ENSMUSG00000015755	chr10	7905653	7956230	8294.53	-0.173219	0.0955098	-1.81363	0.229368	0.814619	Tab2	TGF-beta activated kinase 1/MAP3K7 binding protein 2	protein_coding	MGI:1915902	http://www.informatics.jax.org/marker/MGI:1915902
ENSMUSG00000015757	chr10	7792891	7823135	1183.7	0.0224963	0.103647	0.217047	0.88562	0.998905	Ppil4	peptidylprolyl isomerase (cyclophilin)-like 4	protein_coding	MGI:1914668	http://www.informatics.jax.org/marker/MGI:1914668
ENSMUSG00000015759	chr14	46775567	46788411	1634.96	0.222513	0.121082	1.8377	0.223246	0.810205	Cnih1	cornichon family AMPA receptor auxiliary protein 1	protein_coding	MGI:1277202	http://www.informatics.jax.org/marker/MGI:1277202
ENSMUSG00000015766	chr6	137477245	137654876	3371.63	0.0387603	0.10201	0.379966	0.801177	0.998905	Eps8	epidermal growth factor receptor pathway substrate 8	protein_coding	MGI:104684	http://www.informatics.jax.org/marker/MGI:104684
ENSMUSG00000015776	chr2	26905262	26910677	952.472	0.027168	0.128935	0.21071	0.888937	0.998905	Med22	mediator complex subunit 22	protein_coding	MGI:98446	http://www.informatics.jax.org/marker/MGI:98446
ENSMUSG00000015787	chr2	26842503	26864979	0	NA	NA	NA	NA	NA	Abo	ABO blood group (transferase A, alpha 1-3-N-acetylgalactosaminyltransferase, transferase B, alpha 1-3-galactosyltransferase)	protein_coding	MGI:2135738	http://www.informatics.jax.org/marker/MGI:2135738
ENSMUSG00000015790	chr2	26913381	26916530	595.586	0.466476	0.122675	3.80254	0.0117307	0.138477	Surf1	surfeit gene 1	protein_coding	MGI:98443	http://www.informatics.jax.org/marker/MGI:98443
ENSMUSG00000015804	chr5	45520229	45529276	529.194	0.183128	0.129992	1.40876	0.35048	0.916367	Med28	mediator complex subunit 28	protein_coding	MGI:1914249	http://www.informatics.jax.org/marker/MGI:1914249
ENSMUSG00000015806	chr5	45434021	45450236	527.852	0.129444	0.146072	0.88617	0.556994	0.990913	Qdpr	quinoid dihydropteridine reductase	protein_coding	MGI:97836	http://www.informatics.jax.org/marker/MGI:97836
ENSMUSG00000015812	chr14	67745181	67749439	111.436	0.140778	0.327707	0.429584	0.775868	0.998905	Gnrh1	gonadotropin releasing hormone 1	protein_coding	MGI:95789	http://www.informatics.jax.org/marker/MGI:95789
ENSMUSG00000015829	chr1	159523769	159931729	61.7666	-2.58711	1.18395	-2.18515	0.147557	0.686173	Tnr	tenascin R	protein_coding	MGI:99516	http://www.informatics.jax.org/marker/MGI:99516
ENSMUSG00000015837	chr11	50199366	50210827	5430.13	0.214006	0.0958129	2.23359	0.138789	0.668227	Sqstm1	sequestosome 1	protein_coding	MGI:107931	http://www.informatics.jax.org/marker/MGI:107931
ENSMUSG00000015839	chr2	75675513	75704641	3704.25	0.024162	0.0743657	0.324908	0.829507	0.998905	Nfe2l2	nuclear factor, erythroid derived 2, like 2	protein_coding	MGI:108420	http://www.informatics.jax.org/marker/MGI:108420
ENSMUSG00000015843	chr1	167598384	167639623	11.6878	1.55211	1.15067	1.34888	0.371336	0.928935	Rxrg	retinoid X receptor gamma	protein_coding	MGI:98216	http://www.informatics.jax.org/marker/MGI:98216
ENSMUSG00000015846	chr2	27676440	27762957	6245.59	-0.298617	0.0965292	-3.09354	0.0403398	0.33013	Rxra	retinoid X receptor alpha	protein_coding	MGI:98214	http://www.informatics.jax.org/marker/MGI:98214
ENSMUSG00000015850	chr3	95676201	95687917	2675.53	-0.099938	0.129392	-0.772366	0.608729	0.997082	Adamtsl4	ADAMTS-like 4	protein_coding	MGI:2389008	http://www.informatics.jax.org/marker/MGI:2389008
ENSMUSG00000015852	chr3	87250758	87263738	10.869	-1.38548	1.30211	-1.06403	0.480693	0.975875	Fcrls	Fc receptor-like S, scavenger receptor	protein_coding	MGI:1933397	http://www.informatics.jax.org/marker/MGI:1933397
ENSMUSG00000015854	chr3	87357881	87371073	0	NA	NA	NA	NA	NA	Cd5l	CD5 antigen-like	protein_coding	MGI:1334419	http://www.informatics.jax.org/marker/MGI:1334419
ENSMUSG00000015869	chr11	116470845	116494202	1293.18	-0.0552615	0.0979837	-0.563987	0.708565	0.998905	Prpsap1	phosphoribosyl pyrophosphate synthetase-associated protein 1	protein_coding	MGI:1915013	http://www.informatics.jax.org/marker/MGI:1915013
ENSMUSG00000015879	chr5	45529705	45639614	1.31428	1.99473	2.44834	0.814727	NA	NA	Fam184b	family with sequence similarity 184, member B	protein_coding	MGI:2442958	http://www.informatics.jax.org/marker/MGI:2442958
ENSMUSG00000015880	chr5	45669919	45700546	255.757	-0.267131	0.195372	-1.36729	0.364842	0.92547	Ncapg	non-SMC condensin I complex, subunit G	protein_coding	MGI:1930197	http://www.informatics.jax.org/marker/MGI:1930197
ENSMUSG00000015882	chr5	45697181	45857615	1498.46	0.264413	0.103188	2.56244	0.0894579	0.531114	Lcorl	ligand dependent nuclear receptor corepressor-like	protein_coding	MGI:2651932	http://www.informatics.jax.org/marker/MGI:2651932
ENSMUSG00000015889	chr10	93453411	93484875	1356.61	-0.239239	0.0946925	-2.52649	0.0940447	0.547632	Lta4h	leukotriene A4 hydrolase	protein_coding	MGI:96836	http://www.informatics.jax.org/marker/MGI:96836
ENSMUSG00000015890	chr10	93523338	93540033	19.5127	-1.16788	0.577161	-2.0235	0.179895	0.74597	Amdhd1	amidohydrolase domain containing 1	protein_coding	MGI:1919011	http://www.informatics.jax.org/marker/MGI:1919011
ENSMUSG00000015932	chr2	143915320	143943324	8908.59	-0.155062	0.0804193	-1.92817	0.201284	0.779702	Dstn	destrin	protein_coding	MGI:1929270	http://www.informatics.jax.org/marker/MGI:1929270
ENSMUSG00000015937	chr13	56073619	56136361	4864.08	0.049589	0.132314	0.374781	0.803835	0.998905	H2afy	H2A histone family, member Y	protein_coding	MGI:1349392	http://www.informatics.jax.org/marker/MGI:1349392
ENSMUSG00000015942	chr5	134184019	134224355	375.292	0.0949644	0.127476	0.744958	0.621502	0.998905	Gtf2ird2	GTF2I repeat domain containing 2	protein_coding	MGI:2149780	http://www.informatics.jax.org/marker/MGI:2149780
ENSMUSG00000015943	chr3	96196588	96219709	329.085	0.375522	0.181077	2.07382	0.169307	0.726228	Bola1	bolA-like 1 (E. coli)	protein_coding	MGI:1916418	http://www.informatics.jax.org/marker/MGI:1916418
ENSMUSG00000015944	chr5	134099711	134144343	1564.67	0.238401	0.109552	2.17614	0.149233	0.688778	Castor2	cytosolic arginine sensor for mTORC1 subunit 2	protein_coding	MGI:1933384	http://www.informatics.jax.org/marker/MGI:1933384
ENSMUSG00000015947	chr3	96282909	96293969	10.9637	1.63537	1.22813	1.33159	0.377497	0.931565	Fcgr1	Fc receptor, IgG, high affinity I	protein_coding	MGI:95498	http://www.informatics.jax.org/marker/MGI:95498
ENSMUSG00000015950	chr5	134220053	134229625	33.9387	1.04786	0.649707	1.61281	0.285117	0.869843	Ncf1	neutrophil cytosolic factor 1	protein_coding	MGI:97283	http://www.informatics.jax.org/marker/MGI:97283
ENSMUSG00000015957	chr7	98835112	98855195	1024.15	-0.365839	0.497143	-0.735882	0.625757	0.998905	Wnt11	wingless-type MMTV integration site family, member 11	protein_coding	MGI:101948	http://www.informatics.jax.org/marker/MGI:101948
ENSMUSG00000015961	chr1	177762962	177796511	10529.3	-0.110226	0.111899	-0.985051	0.513856	0.98366	Adss	adenylosuccinate synthetase, non muscle	protein_coding	MGI:87948	http://www.informatics.jax.org/marker/MGI:87948
ENSMUSG00000015962	chr1	177729814	177753324	4.90747	-1.47161	1.52236	-0.96666	0.521745	0.984321	1700016C15Rik	RIKEN cDNA 1700016C15 gene	protein_coding	MGI:1916678	http://www.informatics.jax.org/marker/MGI:1916678
ENSMUSG00000015966	chr14	29996135	30008896	8.17366	-0.90157	1.00115	-0.900534	0.55062	0.989607	Il17rb	interleukin 17 receptor B	protein_coding	MGI:1355292	http://www.informatics.jax.org/marker/MGI:1355292
ENSMUSG00000015968	chr14	30039939	30491455	301.854	0.165431	0.2569	0.643952	0.669538	0.998905	Cacna1d	calcium channel, voltage-dependent, L type, alpha 1D subunit	protein_coding	MGI:88293	http://www.informatics.jax.org/marker/MGI:88293
ENSMUSG00000015970	chr14	30009023	30040527	128.881	-1.71011	0.217984	-7.84514	1.99937e-07	1.12106e-05	Chdh	choline dehydrogenase	protein_coding	MGI:1860776	http://www.informatics.jax.org/marker/MGI:1860776
ENSMUSG00000015971	chr14	29978337	30006354	916.76	-0.00786683	0.107468	-0.0732017	0.961306	0.998905	Actr8	ARP8 actin-related protein 8	protein_coding	MGI:1860775	http://www.informatics.jax.org/marker/MGI:1860775
ENSMUSG00000015980	chr7	139212988	139242979	101.417	-0.118822	0.287834	-0.412815	0.784396	0.998905	Lrrc27	leucine rich repeat containing 27	protein_coding	MGI:1923862	http://www.informatics.jax.org/marker/MGI:1923862
ENSMUSG00000015981	chr7	139103638	139213307	88.6421	1.17221	0.363111	3.22825	0.0323927	0.28594	Stk32c	serine/threonine kinase 32C	protein_coding	MGI:2385336	http://www.informatics.jax.org/marker/MGI:2385336
ENSMUSG00000015994	chr8	25998722	26015650	1175.27	0.304825	0.117346	2.59766	0.0851405	0.516364	Fnta	farnesyltransferase, CAAX box, alpha	protein_coding	MGI:104683	http://www.informatics.jax.org/marker/MGI:104683
ENSMUSG00000016018	chr13	112867418	112927398	1838.16	-0.197323	0.0860397	-2.29339	0.128523	0.643916	Skiv2l2	superkiller viralicidic activity 2-like 2 (S. cerevisiae)	protein_coding	MGI:1919448	http://www.informatics.jax.org/marker/MGI:1919448
ENSMUSG00000016024	chr2	158306493	158332852	57.1242	1.92476	0.639817	3.0083	0.0461785	0.358458	Lbp	lipopolysaccharide binding protein	protein_coding	MGI:1098776	http://www.informatics.jax.org/marker/MGI:1098776
ENSMUSG00000016028	chr15	85898929	86033777	12716.9	0.0246669	0.109895	0.224458	0.881743	0.998905	Celsr1	cadherin, EGF LAG seven-pass G-type receptor 1	protein_coding	MGI:1100883	http://www.informatics.jax.org/marker/MGI:1100883
ENSMUSG00000016087	chr9	32422204	32542861	269.671	0.516425	0.366409	1.40942	0.350253	0.916367	Fli1	Friend leukemia integration 1	protein_coding	MGI:95554	http://www.informatics.jax.org/marker/MGI:95554
ENSMUSG00000016128	chr5	151037510	151233836	701.647	0.103813	0.12925	0.803195	0.594504	0.995406	Stard13	StAR-related lipid transfer (START) domain containing 13	protein_coding	MGI:2385331	http://www.informatics.jax.org/marker/MGI:2385331
ENSMUSG00000016150	chrX	42527866	43429126	11.5613	0.755103	0.997216	0.757211	0.615777	0.998529	Tenm1	teneurin transmembrane protein 1	protein_coding	MGI:1345185	http://www.informatics.jax.org/marker/MGI:1345185
ENSMUSG00000016179	chr1	193346346	193370298	3.0313	1.24545	1.63267	0.762832	0.613159	0.997539	Camk1g	calcium/calmodulin-dependent protein kinase I gamma	protein_coding	MGI:2388073	http://www.informatics.jax.org/marker/MGI:2388073
ENSMUSG00000016181	chr1	193091104	193130272	456.194	-0.0521628	0.111567	-0.467545	0.756662	0.998905	Diexf	digestive organ expansion factor homolog (zebrafish)	protein_coding	MGI:2138080	http://www.informatics.jax.org/marker/MGI:2138080
ENSMUSG00000016194	chr1	193221634	193264075	11.8956	2.11844	1.06398	1.99105	0.186977	0.753776	Hsd11b1	hydroxysteroid 11-beta dehydrogenase 1	protein_coding	MGI:103562	http://www.informatics.jax.org/marker/MGI:103562
ENSMUSG00000016200	chr1	192891233	193035775	12.3506	-3.87873	0.977071	-3.96975	0.00851434	0.108969	Syt14	synaptotagmin XIV	protein_coding	MGI:2444490	http://www.informatics.jax.org/marker/MGI:2444490
ENSMUSG00000016206	chr17	37270220	37274484	62.4816	1.43486	0.50969	2.81515	0.0620761	0.430399	H2-M3	histocompatibility 2, M region locus 3	protein_coding	MGI:95915	http://www.informatics.jax.org/marker/MGI:95915
ENSMUSG00000016239	chrX	36328353	36362341	166.573	-0.282658	0.262838	-1.07541	0.476013	0.974613	Lonrf3	LON peptidase N-terminal domain and ring finger 3	protein_coding	MGI:1921615	http://www.informatics.jax.org/marker/MGI:1921615
ENSMUSG00000016252	chr2	174461072	174464105	660.712	0.43932	0.14281	3.07625	0.0414707	0.335322	Atp5e	ATP synthase, H+ transporting, mitochondrial F1 complex, epsilon subunit	protein_coding	MGI:1855697	http://www.informatics.jax.org/marker/MGI:1855697
ENSMUSG00000016253	chr2	174415804	174427502	662.043	0.150968	0.116659	1.29409	0.391078	0.939871	Nelfcd	negative elongation factor complex member C/D, Th1l	protein_coding	MGI:1926424	http://www.informatics.jax.org/marker/MGI:1926424
ENSMUSG00000016255	chr2	174450695	174457882	0	NA	NA	NA	NA	NA	Tubb1	tubulin, beta 1 class VI	protein_coding	MGI:107814	http://www.informatics.jax.org/marker/MGI:107814
ENSMUSG00000016256	chr2	174427493	174439039	464.274	0.437942	0.751658	0.582635	0.69939	0.998905	Ctsz	cathepsin Z	protein_coding	MGI:1891190	http://www.informatics.jax.org/marker/MGI:1891190
ENSMUSG00000016257	chr2	174465067	174473081	1315.38	0.108611	0.113483	0.957065	0.525886	0.98439	Prelid3b	PRELI domain containing 3B	protein_coding	MGI:1913640	http://www.informatics.jax.org/marker/MGI:1913640
ENSMUSG00000016262	chr1	192844488	192855756	981.091	0.760805	0.125666	6.0542	6.00947e-05	0.00188365	Sertad4	SERTA domain containing 4	protein_coding	MGI:2443496	http://www.informatics.jax.org/marker/MGI:2443496
ENSMUSG00000016283	chr17	37480851	37483552	0.232033	-0.248957	3.53381	-0.0704501	NA	NA	H2-M2	histocompatibility 2, M region locus 2	protein_coding	MGI:95914	http://www.informatics.jax.org/marker/MGI:95914
ENSMUSG00000016308	chrX	36873900	36884222	544.453	0.039566	0.117306	0.337288	0.823116	0.998905	Ube2a	ubiquitin-conjugating enzyme E2A	protein_coding	MGI:102959	http://www.informatics.jax.org/marker/MGI:102959
ENSMUSG00000016319	chrX	36795651	36798807	4449.28	-0.0381038	0.102999	-0.369944	0.806316	0.998905	Slc25a5	solute carrier family 25 (mitochondrial carrier, adenine nucleotide translocator), member 5	protein_coding	MGI:1353496	http://www.informatics.jax.org/marker/MGI:1353496
ENSMUSG00000016327	chrX	38316184	38336769	0.285369	-1.70838	3.52696	-0.484378	NA	NA	Atp1b4	ATPase, (Na+)/K+ transporting, beta 4 polypeptide	protein_coding	MGI:1915071	http://www.informatics.jax.org/marker/MGI:1915071
ENSMUSG00000016344	chr2	181187247	181188771	1291.24	0.423872	0.136895	3.09632	0.0401604	0.329104	Ppdpf	pancreatic progenitor cell differentiation and proliferation factor	protein_coding	MGI:1913746	http://www.informatics.jax.org/marker/MGI:1913746
ENSMUSG00000016346	chr2	181075579	181135300	1.9586	0.103915	1.63849	0.0634212	NA	NA	Kcnq2	potassium voltage-gated channel, subfamily Q, member 2	protein_coding	MGI:1309503	http://www.informatics.jax.org/marker/MGI:1309503
ENSMUSG00000016349	chr2	181147653	181157014	4.25838	-0.691276	1.90431	-0.363007	0.809877	0.998905	Eef1a2	eukaryotic translation elongation factor 1 alpha 2	protein_coding	MGI:1096317	http://www.informatics.jax.org/marker/MGI:1096317
ENSMUSG00000016356	chr2	180986535	181018363	630.929	1.18312	0.12787	9.25254	8.66979e-10	6.85894e-08	Col20a1	collagen, type XX, alpha 1	protein_coding	MGI:1920618	http://www.informatics.jax.org/marker/MGI:1920618
ENSMUSG00000016382	chrX	75785654	75875182	5668.48	-0.0862532	0.0955806	-0.902414	0.549788	0.989584	Pls3	plastin 3 (T-isoform)	protein_coding	MGI:104807	http://www.informatics.jax.org/marker/MGI:104807
ENSMUSG00000016386	chr2	106693269	106868356	1246.31	-0.788158	0.144231	-5.46456	0.00029272	0.00716327	Mpped2	metallophosphoesterase domain containing 2	protein_coding	MGI:1924265	http://www.informatics.jax.org/marker/MGI:1924265
ENSMUSG00000016409	chrX	37126795	37150746	502.981	0.0335116	0.135348	0.247596	0.869656	0.998905	Nkap	NFKB activating protein	protein_coding	MGI:1914300	http://www.informatics.jax.org/marker/MGI:1914300
ENSMUSG00000016427	chrX	37187588	37191163	585.145	0.141184	0.215981	0.653688	0.664845	0.998905	Ndufa1	NADH:ubiquinone oxidoreductase subunit A1	protein_coding	MGI:1929511	http://www.informatics.jax.org/marker/MGI:1929511
ENSMUSG00000016458	chr2	105126529	105173616	5.06944	4.13966	1.64368	2.51852	0.0950856	0.551599	Wt1	Wilms tumor 1 homolog	protein_coding	MGI:98968	http://www.informatics.jax.org/marker/MGI:98968
ENSMUSG00000016477	chr13	29906575	29986063	362.822	0.10808	0.154266	0.70061	0.64241	0.998905	E2f3	E2F transcription factor 3	protein_coding	MGI:1096340	http://www.informatics.jax.org/marker/MGI:1096340
ENSMUSG00000016481	chr1	195097382	195131586	1726.02	0.0386982	0.0939537	0.411886	0.784869	0.998905	Cr1l	complement component (3b/4b) receptor 1-like	protein_coding	MGI:88513	http://www.informatics.jax.org/marker/MGI:88513
ENSMUSG00000016487	chr6	146888487	147032025	6415.18	0.0297044	0.10578	0.280813	0.852359	0.998905	Ppfibp1	PTPRF interacting protein, binding protein 1 (liprin beta 1)	protein_coding	MGI:1914783	http://www.informatics.jax.org/marker/MGI:1914783
ENSMUSG00000016493	chr1	195036826	195092249	166.557	0.0279923	0.200768	0.139426	0.926376	0.998905	Cd46	CD46 antigen, complement regulatory protein	protein_coding	MGI:1203290	http://www.informatics.jax.org/marker/MGI:1203290
ENSMUSG00000016494	chr1	194938819	194961279	282.258	0.24961	1.02918	0.242533	0.872298	0.998905	Cd34	CD34 antigen	protein_coding	MGI:88329	http://www.informatics.jax.org/marker/MGI:88329
ENSMUSG00000016495	chr19	29348599	29367390	1492.39	0.324021	0.0934239	3.46829	0.0215266	0.215182	Plgrkt	plasminogen receptor, C-terminal lysine transmembrane protein	protein_coding	MGI:1915009	http://www.informatics.jax.org/marker/MGI:1915009
ENSMUSG00000016496	chr19	29367455	29388095	5304.15	0.539037	0.104522	5.15719	0.000630966	0.0136479	Cd274	CD274 antigen	protein_coding	MGI:1926446	http://www.informatics.jax.org/marker/MGI:1926446
ENSMUSG00000016498	chr19	29410919	29471157	0.124894	-0.970291	3.53381	-0.274574	NA	NA	Pdcd1lg2	programmed cell death 1 ligand 2	protein_coding	MGI:1930125	http://www.informatics.jax.org/marker/MGI:1930125
ENSMUSG00000016503	chr5	146948657	146955614	464.174	-0.0563322	0.15946	-0.353268	0.814884	0.998905	Gtf3a	general transcription factor III A	protein_coding	MGI:1913846	http://www.informatics.jax.org/marker/MGI:1913846
ENSMUSG00000016510	chr5	146951573	146963800	458.469	-0.249967	0.134952	-1.85226	0.219601	0.805692	Mtif3	mitochondrial translational initiation factor 3	protein_coding	MGI:1923616	http://www.informatics.jax.org/marker/MGI:1923616
ENSMUSG00000016520	chr5	147016655	147076586	4569.65	-0.215796	0.0945442	-2.28249	0.130349	0.649244	Lnx2	ligand of numb-protein X 2	protein_coding	MGI:2155959	http://www.informatics.jax.org/marker/MGI:2155959
ENSMUSG00000016524	chr1	130932656	130940115	0.363322	1.86013	3.47901	0.534671	NA	NA	Il19	interleukin 19	protein_coding	MGI:1890472	http://www.informatics.jax.org/marker/MGI:1890472
ENSMUSG00000016526	chr1	131127455	131138340	98.1416	0.421992	0.281345	1.49991	0.320189	0.8982	Dyrk3	dual-specificity tyrosine-(Y)-phosphorylation regulated kinase 3	protein_coding	MGI:1330300	http://www.informatics.jax.org/marker/MGI:1330300
ENSMUSG00000016528	chr1	131053700	131097826	1907.11	0.264249	0.0792478	3.33446	0.0271103	0.253224	Mapkapk2	MAP kinase-activated protein kinase 2	protein_coding	MGI:109298	http://www.informatics.jax.org/marker/MGI:109298
ENSMUSG00000016529	chr1	131019845	131024974	0	NA	NA	NA	NA	NA	Il10	interleukin 10	protein_coding	MGI:96537	http://www.informatics.jax.org/marker/MGI:96537
ENSMUSG00000016534	chrX	38401357	38456454	10051.9	-0.106529	0.082077	-1.29792	0.389679	0.939306	Lamp2	lysosomal-associated membrane protein 2	protein_coding	MGI:96748	http://www.informatics.jax.org/marker/MGI:96748
ENSMUSG00000016541	chr15	85336245	85463212	2262.15	-0.00508037	0.102437	-0.049595	0.973779	0.998905	Atxn10	ataxin 10	protein_coding	MGI:1859293	http://www.informatics.jax.org/marker/MGI:1859293
ENSMUSG00000016552	chr15	77940522	77956722	118.361	0.368756	0.359568	1.02555	0.496701	0.98037	Foxred2	FAD-dependent oxidoreductase domain containing 2	protein_coding	MGI:106315	http://www.informatics.jax.org/marker/MGI:106315
ENSMUSG00000016554	chr15	77958998	77970813	3165.34	0.0219282	0.084011	0.261015	0.86266	0.998905	Eif3d	eukaryotic translation initiation factor 3, subunit D	protein_coding	MGI:1933181	http://www.informatics.jax.org/marker/MGI:1933181
ENSMUSG00000016559	chr11	116021912	116027962	10024	0.178132	0.0636476	2.79873	0.0636154	0.437375	H3f3b	H3 histone, family 3B	protein_coding	MGI:1101768	http://www.informatics.jax.org/marker/MGI:1101768
ENSMUSG00000016619	chr15	84923411	84942963	2302.76	-0.079324	0.135655	-0.584748	0.698354	0.998905	Nup50	nucleoporin 50	protein_coding	MGI:1351502	http://www.informatics.jax.org/marker/MGI:1351502
ENSMUSG00000016624	chr15	84785381	84856049	85.2846	0.282868	0.26314	1.07497	0.476191	0.974613	Phf21b	PHD finger protein 21B	protein_coding	MGI:2443812	http://www.informatics.jax.org/marker/MGI:2443812
ENSMUSG00000016626	chr7	107166990	107198102	0	NA	NA	NA	NA	NA	Nlrp14	NLR family, pyrin domain containing 14	protein_coding	MGI:1924108	http://www.informatics.jax.org/marker/MGI:1924108
ENSMUSG00000016637	chr15	78159463	78174107	521.614	-0.0616738	0.112055	-0.550387	0.715282	0.998905	Ift27	intraflagellar transport 27	protein_coding	MGI:1914292	http://www.informatics.jax.org/marker/MGI:1914292
ENSMUSG00000016664	chr15	83375607	83464606	3364.58	0.021806	0.0679876	0.320736	0.831663	0.998905	Pacsin2	protein kinase C and casein kinase substrate in neurons 2	protein_coding	MGI:1345153	http://www.informatics.jax.org/marker/MGI:1345153
ENSMUSG00000016756	chr13	24327404	24477377	1611.95	-3.11111	0.201867	-15.4117	2.22045e-16	3.85673e-14	Cmah	cytidine monophospho-N-acetylneuraminic acid hydroxylase	protein_coding	MGI:103227	http://www.informatics.jax.org/marker/MGI:103227
ENSMUSG00000016757	chr15	83575090	83595157	1394.23	-0.0701404	0.102059	-0.687254	0.648764	0.998905	Ttll12	tubulin tyrosine ligase-like family, member 12	protein_coding	MGI:3039573	http://www.informatics.jax.org/marker/MGI:3039573
ENSMUSG00000016758	chr15	83526862	83544634	513.593	0.236718	0.179148	1.32135	0.381177	0.934365	Bik	BCL2-interacting killer	protein_coding	MGI:1206591	http://www.informatics.jax.org/marker/MGI:1206591
ENSMUSG00000016763	chr15	83604999	83725021	75.8331	1.52618	0.661426	2.30741	0.126204	0.637113	Scube1	signal peptide, CUB domain, EGF-like 1	protein_coding	MGI:1890616	http://www.informatics.jax.org/marker/MGI:1890616
ENSMUSG00000016831	chr14	52279146	52296401	1986.76	-0.253004	0.119499	-2.11719	0.160564	0.710405	Tox4	TOX high mobility group box family member 4	protein_coding	MGI:1915389	http://www.informatics.jax.org/marker/MGI:1915389
ENSMUSG00000016833	chr5	100798627	100804471	74.8206	-0.132728	0.281241	-0.471937	0.754449	0.998905	Mrps18c	mitochondrial ribosomal protein S18C	protein_coding	MGI:1915985	http://www.informatics.jax.org/marker/MGI:1915985
ENSMUSG00000016918	chr1	12692277	12861192	989.184	0.299449	0.708686	0.422541	0.779447	0.998905	Sulf1	sulfatase 1	protein_coding	MGI:2138563	http://www.informatics.jax.org/marker/MGI:2138563
ENSMUSG00000016921	chr2	162931528	162937121	3991.25	-0.300313	0.0832247	-3.60846	0.0167789	0.179035	Srsf6	serine/arginine-rich splicing factor 6	protein_coding	MGI:1915246	http://www.informatics.jax.org/marker/MGI:1915246
ENSMUSG00000016933	chr2	160731300	160775760	3010.53	0.0153759	0.107794	0.142641	0.924684	0.998905	Plcg1	phospholipase C, gamma 1	protein_coding	MGI:97615	http://www.informatics.jax.org/marker/MGI:97615
ENSMUSG00000016940	chr11	115420128	115431274	637.758	-0.160358	0.116457	-1.37697	0.361458	0.923517	Kctd2	potassium channel tetramerisation domain containing 2	protein_coding	MGI:1917632	http://www.informatics.jax.org/marker/MGI:1917632
ENSMUSG00000016942	chr15	78439667	78468634	0.799451	1.06486	3.14989	0.338062	NA	NA	Tmprss6	transmembrane serine protease 6	protein_coding	MGI:1919003	http://www.informatics.jax.org/marker/MGI:1919003
ENSMUSG00000016946	chr17	24047734	24073485	1739.01	-0.485846	0.100847	-4.81766	0.00140841	0.0264949	Kctd5	potassium channel tetramerisation domain containing 5	protein_coding	MGI:1916509	http://www.informatics.jax.org/marker/MGI:1916509
ENSMUSG00000016982	chr13	21981194	21988734	0.624469	-2.9099	3.44908	-0.843674	NA	NA	Pom121l2	POM121 membrane glycoprotein-like 2 (rat)	protein_coding	MGI:2684870	http://www.informatics.jax.org/marker/MGI:2684870
ENSMUSG00000016984	chr11	17938756	17953875	390.259	-0.335201	0.155139	-2.16064	0.152151	0.69273	Etaa1	Ewing tumor-associated antigen 1	protein_coding	MGI:1915395	http://www.informatics.jax.org/marker/MGI:1915395
ENSMUSG00000016995	chr2	164389393	164405160	1793.71	0.133211	0.628668	0.211894	0.888317	0.998905	Matn4	matrilin 4	protein_coding	MGI:1328314	http://www.informatics.jax.org/marker/MGI:1328314
ENSMUSG00000016998	chr2	164275952	164278459	0	NA	NA	NA	NA	NA	Svs4	seminal vesicle secretory protein 4	protein_coding	MGI:98450	http://www.informatics.jax.org/marker/MGI:98450
ENSMUSG00000017000	chr2	164316751	164318453	0	NA	NA	NA	NA	NA	Svs6	seminal vesicle secretory protein 6	protein_coding	MGI:106178	http://www.informatics.jax.org/marker/MGI:106178
ENSMUSG00000017002	chr2	164354070	164389095	137.004	0.692406	0.374794	1.84743	0.220804	0.807369	Slpi	secretory leukocyte peptidase inhibitor	protein_coding	MGI:109297	http://www.informatics.jax.org/marker/MGI:109297
ENSMUSG00000017003	chr2	164289268	164291500	0	NA	NA	NA	NA	NA	Svs3a	seminal vesicle secretory protein 3A	protein_coding	MGI:1927635	http://www.informatics.jax.org/marker/MGI:1927635
ENSMUSG00000017004	chr2	164332740	164334396	0	NA	NA	NA	NA	NA	Svs5	seminal vesicle secretory protein 5	protein_coding	MGI:98453	http://www.informatics.jax.org/marker/MGI:98453
ENSMUSG00000017007	chr2	164403141	164415448	534.939	-0.166261	0.443593	-0.374804	0.803823	0.998905	Rbpjl	recombination signal binding protein for immunoglobulin kappa J region-like	protein_coding	MGI:1196616	http://www.informatics.jax.org/marker/MGI:1196616
ENSMUSG00000017009	chr2	164424247	164443887	18491.2	-0.16959	0.0729594	-2.32445	0.12343	0.629518	Sdc4	syndecan 4	protein_coding	MGI:1349164	http://www.informatics.jax.org/marker/MGI:1349164
ENSMUSG00000017049	chr8	21969775	21974041	0	NA	NA	NA	NA	NA	Ccdc70	coiled-coil domain containing 70	protein_coding	MGI:1915179	http://www.informatics.jax.org/marker/MGI:1915179
ENSMUSG00000017057	chrX	36112110	36171259	921.346	-0.0965291	0.135227	-0.713828	0.636148	0.998905	Il13ra1	interleukin 13 receptor, alpha 1	protein_coding	MGI:105052	http://www.informatics.jax.org/marker/MGI:105052
ENSMUSG00000017064	chr13	28142484	28151611	0	NA	NA	NA	NA	NA	Prl5a1	prolactin family 5, subfamily a, member 1	protein_coding	MGI:106332	http://www.informatics.jax.org/marker/MGI:106332
ENSMUSG00000017119	chr11	101552149	101581951	4910.44	-0.14821	0.0933337	-1.58796	0.292604	0.87419	Nbr1	NBR1, autophagy cargo receptor	protein_coding	MGI:108498	http://www.informatics.jax.org/marker/MGI:108498
ENSMUSG00000017132	chr11	118132019	118248592	3245.28	0.33741	0.0931201	3.62339	0.0163318	0.175317	Cyth1	cytohesin 1	protein_coding	MGI:1334257	http://www.informatics.jax.org/marker/MGI:1334257
ENSMUSG00000017144	chr2	51130438	51149111	7269.27	-0.174256	0.110263	-1.58037	0.294917	0.877269	Rnd3	Rho family GTPase 3	protein_coding	MGI:1921444	http://www.informatics.jax.org/marker/MGI:1921444
ENSMUSG00000017146	chr11	101488764	101551955	459.964	0.455583	0.165517	2.75248	0.0681196	0.455333	Brca1	breast cancer 1, early onset	protein_coding	MGI:104537	http://www.informatics.jax.org/marker/MGI:104537
ENSMUSG00000017165	chr11	100334407	100336996	1.10609	-3.71443	3.42115	-1.08572	NA	NA	Gast	gastrin	protein_coding	MGI:104768	http://www.informatics.jax.org/marker/MGI:104768
ENSMUSG00000017167	chr11	101170523	101190724	645.169	0.205636	0.131928	1.5587	0.301589	0.883465	Cntnap1	contactin associated protein-like 1	protein_coding	MGI:1858201	http://www.informatics.jax.org/marker/MGI:1858201
ENSMUSG00000017176	chr11	100422321	100441808	388.144	0.339298	0.180595	1.87878	0.21307	0.796158	Nt5c3b	5'-nucleotidase, cytosolic IIIB	protein_coding	MGI:1915356	http://www.informatics.jax.org/marker/MGI:1915356
ENSMUSG00000017188	chr11	101277968	101279114	1362.86	0.0411655	0.0980993	0.419631	0.780926	0.998905	Coa3	cytochrome C oxidase assembly factor 3	protein_coding	MGI:1098757	http://www.informatics.jax.org/marker/MGI:1098757
ENSMUSG00000017195	chr11	98551097	98558665	25.4485	-0.825811	0.44856	-1.84103	0.222409	0.808859	Zpbp2	zona pellucida binding protein 2	protein_coding	MGI:1916626	http://www.informatics.jax.org/marker/MGI:1916626
ENSMUSG00000017204	chr11	98664351	98677708	24.8271	-1.34381	0.456224	-2.9455	0.0509213	0.380126	Gsdma	gasdermin A	protein_coding	MGI:1889509	http://www.informatics.jax.org/marker/MGI:1889509
ENSMUSG00000017210	chr11	98704591	98729435	1680.18	-0.20494	0.104692	-1.95755	0.194502	0.768329	Med24	mediator complex subunit 24	protein_coding	MGI:1344385	http://www.informatics.jax.org/marker/MGI:1344385
ENSMUSG00000017211	chr11	98646759	98657964	0	NA	NA	NA	NA	NA	Gsdma2	gasdermin A2	protein_coding	MGI:1921490	http://www.informatics.jax.org/marker/MGI:1921490
ENSMUSG00000017221	chr11	98682554	98695979	4551.17	-0.285732	0.0832866	-3.43071	0.022983	0.224685	Psmd3	proteasome (prosome, macropain) 26S subunit, non-ATPase, 3	protein_coding	MGI:98858	http://www.informatics.jax.org/marker/MGI:98858
ENSMUSG00000017264	chr4	148558429	148582401	2634.48	-0.104706	0.0843133	-1.24187	0.410476	0.953188	Exosc10	exosome component 10	protein_coding	MGI:1355322	http://www.informatics.jax.org/marker/MGI:1355322
ENSMUSG00000017286	chr11	76120987	76243725	1247.2	0.0938107	0.101357	0.925545	0.539606	0.986246	Glod4	glyoxalase domain containing 4	protein_coding	MGI:1914451	http://www.informatics.jax.org/marker/MGI:1914451
ENSMUSG00000017288	chr11	76046226	76179647	2094.72	-0.107981	0.0890284	-1.21289	0.421487	0.956767	Vps53	VPS53 GARP complex subunit	protein_coding	MGI:1915549	http://www.informatics.jax.org/marker/MGI:1915549
ENSMUSG00000017291	chr11	77529162	77607815	7606.23	-0.0826238	0.0763427	-1.08228	0.4732	0.974613	Taok1	TAO kinase 1	protein_coding	MGI:1914490	http://www.informatics.jax.org/marker/MGI:1914490
ENSMUSG00000017299	chr2	164745983	164768607	949.843	0.0829476	0.0930817	0.891127	0.55479	0.990046	Dnttip1	deoxynucleotidyltransferase, terminal, interacting protein 1	protein_coding	MGI:1923483	http://www.informatics.jax.org/marker/MGI:1923483
ENSMUSG00000017300	chr2	164777161	164779967	7.16192	-0.169388	1.45545	-0.116382	0.938518	0.998905	Tnnc2	troponin C2, fast	protein_coding	MGI:98780	http://www.informatics.jax.org/marker/MGI:98780
ENSMUSG00000017307	chr2	164792765	164804882	403.083	-0.119616	0.1374	-0.870565	0.56396	0.992003	Acot8	acyl-CoA thioesterase 8	protein_coding	MGI:2158201	http://www.informatics.jax.org/marker/MGI:2158201
ENSMUSG00000017309	chr11	102041509	102055620	0	NA	NA	NA	NA	NA	Cd300lg	CD300 molecule like family member G	protein_coding	MGI:1289168	http://www.informatics.jax.org/marker/MGI:1289168
ENSMUSG00000017310	chr2	164698501	164702453	0	NA	NA	NA	NA	NA	Spint4	serine protease inhibitor, Kunitz type 4	protein_coding	MGI:1925489	http://www.informatics.jax.org/marker/MGI:1925489
ENSMUSG00000017311	chr11	102106676	102107832	0	NA	NA	NA	NA	NA	Pyy	peptide YY	protein_coding	MGI:99924	http://www.informatics.jax.org/marker/MGI:99924
ENSMUSG00000017314	chr11	102057015	102088515	449.857	-0.0568421	0.139445	-0.40763	0.787039	0.998905	Mpp2	membrane protein, palmitoylated 2 (MAGUK p55 subfamily member 2)	protein_coding	MGI:1858257	http://www.informatics.jax.org/marker/MGI:1858257
ENSMUSG00000017316	chr11	102099930	102101319	0	NA	NA	NA	NA	NA	Ppy	pancreatic polypeptide	protein_coding	MGI:97753	http://www.informatics.jax.org/marker/MGI:97753
ENSMUSG00000017344	chr11	78499091	78502324	19.9635	-1.7932	3.0968	-0.579049	0.701151	0.998905	Vtn	vitronectin	protein_coding	MGI:98940	http://www.informatics.jax.org/marker/MGI:98940
ENSMUSG00000017376	chr11	78567168	78697373	2678.73	-0.403585	0.104541	-3.86055	0.0105096	0.127781	Nlk	nemo like kinase	protein_coding	MGI:1201387	http://www.informatics.jax.org/marker/MGI:1201387
ENSMUSG00000017386	chr11	78158499	78165589	1622.44	0.166629	0.114036	1.4612	0.332838	0.902359	Traf4	TNF receptor associated factor 4	protein_coding	MGI:1202880	http://www.informatics.jax.org/marker/MGI:1202880
ENSMUSG00000017390	chr11	78322968	78327781	1476.13	0.769486	0.0946354	8.13107	7.08937e-08	4.29847e-06	Aldoc	aldolase C, fructose-bisphosphate	protein_coding	MGI:101863	http://www.informatics.jax.org/marker/MGI:101863
ENSMUSG00000017400	chr11	98036623	98053462	27.2743	-2.72549	0.698307	-3.90299	0.0096894	0.120341	Stac2	SH3 and cysteine rich domain 2	protein_coding	MGI:2144518	http://www.informatics.jax.org/marker/MGI:2144518
ENSMUSG00000017404	chr11	98026710	98030492	120.191	-0.959644	0.252162	-3.80566	0.0116619	0.137871	Rpl19	ribosomal protein L19	protein_coding	MGI:98020	http://www.informatics.jax.org/marker/MGI:98020
ENSMUSG00000017405	chr11	78166106	78176675	543.057	0.253894	0.118943	2.13458	0.157156	0.702896	Nek8	NIMA (never in mitosis gene a)-related expressed kinase 8	protein_coding	MGI:1890646	http://www.informatics.jax.org/marker/MGI:1890646
ENSMUSG00000017412	chr2	52428320	52676831	61.9802	2.25836	0.653415	3.45624	0.0219844	0.218709	Cacnb4	calcium channel, voltage-dependent, beta 4 subunit	protein_coding	MGI:103301	http://www.informatics.jax.org/marker/MGI:103301
ENSMUSG00000017417	chr11	97923238	97986444	35.9091	0.803309	0.405424	1.9814	0.189122	0.757964	Plxdc1	plexin domain containing 1	protein_coding	MGI:1919574	http://www.informatics.jax.org/marker/MGI:1919574
ENSMUSG00000017418	chr2	15049395	15082456	3059.86	-0.338304	0.117127	-2.88835	0.0555868	0.400844	Arl5b	ADP-ribosylation factor-like 5B	protein_coding	MGI:1923119	http://www.informatics.jax.org/marker/MGI:1923119
ENSMUSG00000017421	chr11	80383279	80405733	6961.78	-0.0503964	0.0823907	-0.611676	0.685191	0.998905	Zfp207	zinc finger protein 207	protein_coding	MGI:1340045	http://www.informatics.jax.org/marker/MGI:1340045
ENSMUSG00000017428	chr11	80428615	80473248	1856.12	0.116786	0.0942372	1.23928	0.411454	0.953725	Psmd11	proteasome (prosome, macropain) 26S subunit, non-ATPase, 11	protein_coding	MGI:1916327	http://www.informatics.jax.org/marker/MGI:1916327
ENSMUSG00000017446	chr11	118428203	118449963	617.84	0.321182	0.830996	0.386502	0.797831	0.998905	C1qtnf1	C1q and tumor necrosis factor related protein 1	protein_coding	MGI:1919254	http://www.informatics.jax.org/marker/MGI:1919254
ENSMUSG00000017453	chr11	77880615	77894096	7.20522	-0.927726	0.847602	-1.09453	0.468205	0.974613	Pipox	pipecolic acid oxidase	protein_coding	MGI:1197006	http://www.informatics.jax.org/marker/MGI:1197006
ENSMUSG00000017466	chr11	118301069	118355740	4825.35	0.0667745	0.750388	0.0889866	0.952971	0.998905	Timp2	tissue inhibitor of metalloproteinase 2	protein_coding	MGI:98753	http://www.informatics.jax.org/marker/MGI:98753
ENSMUSG00000017478	chr8	122376609	122417360	2465.41	-0.122021	0.106775	-1.14278	0.448823	0.966376	Zc3h18	zinc finger CCCH-type containing 18	protein_coding	MGI:1923264	http://www.informatics.jax.org/marker/MGI:1923264
ENSMUSG00000017485	chr14	16365179	16435462	4699.52	-0.202659	0.0798125	-2.53918	0.0924037	0.542395	Top2b	topoisomerase (DNA) II beta	protein_coding	MGI:98791	http://www.informatics.jax.org/marker/MGI:98791
ENSMUSG00000017491	chr14	16430839	16819156	130.649	0.420211	0.461121	0.911282	0.545873	0.987477	Rarb	retinoic acid receptor, beta	protein_coding	MGI:97857	http://www.informatics.jax.org/marker/MGI:97857
ENSMUSG00000017493	chr11	99041244	99054392	1722.11	-0.628367	0.679214	-0.925139	0.539784	0.986246	Igfbp4	insulin-like growth factor binding protein 4	protein_coding	MGI:96439	http://www.informatics.jax.org/marker/MGI:96439
ENSMUSG00000017499	chr11	98907801	98923940	187.216	0.525136	0.229748	2.2857	0.129808	0.647598	Cdc6	cell division cycle 6	protein_coding	MGI:1345150	http://www.informatics.jax.org/marker/MGI:1345150
ENSMUSG00000017548	chr11	79993106	80034123	1214.08	0.0817498	0.105574	0.774339	0.607814	0.997082	Suz12	SUZ12 polycomb repressive complex 2 subunit	protein_coding	MGI:1261758	http://www.informatics.jax.org/marker/MGI:1261758
ENSMUSG00000017550	chr11	80089400	80135794	533.084	0.455698	0.131	3.47862	0.0211403	0.212516	Atad5	ATPase family, AAA domain containing 5	protein_coding	MGI:2442925	http://www.informatics.jax.org/marker/MGI:2442925
ENSMUSG00000017561	chr11	80046493	80080991	588.484	-0.192195	0.132365	-1.45201	0.335887	0.903984	Crlf3	cytokine receptor-like factor 3	protein_coding	MGI:1860086	http://www.informatics.jax.org/marker/MGI:1860086
ENSMUSG00000017588	chr11	99345565	99351104	1.04659	1.56944	2.8779	0.545344	NA	NA	Krt27	keratin 27	protein_coding	MGI:1339999	http://www.informatics.jax.org/marker/MGI:1339999
ENSMUSG00000017607	chr11	99065678	99089306	40440	0.244318	0.10513	2.32395	0.123509	0.629566	Tns4	tensin 4	protein_coding	MGI:2144377	http://www.informatics.jax.org/marker/MGI:2144377
ENSMUSG00000017615	chr11	78522850	78536332	3582.73	-0.175652	0.0973067	-1.80514	0.231555	0.81719	Tnfaip1	tumor necrosis factor, alpha-induced protein 1 (endothelial)	protein_coding	MGI:104961	http://www.informatics.jax.org/marker/MGI:104961
ENSMUSG00000017631	chr11	76416734	76622314	2173.49	0.590288	0.0909643	6.48923	1.70213e-05	0.00063217	Abr	active BCR-related gene	protein_coding	MGI:107771	http://www.informatics.jax.org/marker/MGI:107771
ENSMUSG00000017639	chr11	79591212	79698023	622.673	0.0497544	0.122626	0.405742	0.788001	0.998905	Rab11fip4	RAB11 family interacting protein 4 (class II)	protein_coding	MGI:2442920	http://www.informatics.jax.org/marker/MGI:2442920
ENSMUSG00000017652	chr2	165055627	165072948	187.182	0.60146	0.88584	0.678972	0.652717	0.998905	Cd40	CD40 antigen	protein_coding	MGI:88336	http://www.informatics.jax.org/marker/MGI:88336
ENSMUSG00000017664	chr2	165276554	165287869	632.033	0.175345	0.107766	1.62709	0.280874	0.865821	Slc35c2	solute carrier family 35, member C2	protein_coding	MGI:2385166	http://www.informatics.jax.org/marker/MGI:2385166
ENSMUSG00000017667	chr2	165374264	165388259	251.592	0.372189	0.182021	2.04476	0.175364	0.737187	Zfp334	zinc finger protein 334	protein_coding	MGI:2388656	http://www.informatics.jax.org/marker/MGI:2388656
ENSMUSG00000017670	chr2	165288031	165326479	1759.36	-0.224533	0.0897946	-2.50052	0.0974732	0.559049	Elmo2	engulfment and cell motility 2	protein_coding	MGI:2153045	http://www.informatics.jax.org/marker/MGI:2153045
ENSMUSG00000017677	chr11	79239372	79254671	1829.81	-0.383435	0.090006	-4.26011	0.00475173	0.0710024	Wsb1	WD repeat and SOCS box-containing 1	protein_coding	MGI:1926139	http://www.informatics.jax.org/marker/MGI:1926139
ENSMUSG00000017679	chr2	163602314	163619013	1287.11	-0.448981	0.092662	-4.84536	0.00132145	0.0252288	Ttpal	tocopherol (alpha) transfer protein-like	protein_coding	MGI:1923330	http://www.informatics.jax.org/marker/MGI:1923330
ENSMUSG00000017686	chr11	80209019	80267907	894.106	0.049593	0.088796	0.558505	0.71127	0.998905	Rhot1	ras homolog family member T1	protein_coding	MGI:1926078	http://www.informatics.jax.org/marker/MGI:1926078
ENSMUSG00000017688	chr3	3508030	3658052	0.242214	1.24553	3.52772	0.353071	NA	NA	Hnf4g	hepatocyte nuclear factor 4, gamma	protein_coding	MGI:1353604	http://www.informatics.jax.org/marker/MGI:1353604
ENSMUSG00000017692	chr11	80300912	80355955	309.727	-0.888654	0.17168	-5.17623	0.000602327	0.0131391	Rhbdl3	rhomboid like 3	protein_coding	MGI:2179276	http://www.informatics.jax.org/marker/MGI:2179276
ENSMUSG00000017697	chr2	163726584	163750239	29.7739	-0.243767	0.43023	-0.566597	0.707278	0.998905	Ada	adenosine deaminase	protein_coding	MGI:87916	http://www.informatics.jax.org/marker/MGI:87916
ENSMUSG00000017707	chr2	163623272	163645131	4600.29	-0.103361	0.296104	-0.349069	0.817046	0.998905	Serinc3	serine incorporator 3	protein_coding	MGI:1349457	http://www.informatics.jax.org/marker/MGI:1349457
ENSMUSG00000017713	chr11	117867952	117873481	167.263	-0.232271	0.245697	-0.945356	0.530962	0.985656	Tha1	threonine aldolase 1	protein_coding	MGI:1919026	http://www.informatics.jax.org/marker/MGI:1919026
ENSMUSG00000017715	chr11	117986292	118024011	1061.19	-0.0907582	0.0970082	-0.935573	0.535222	0.985725	Pgs1	phosphatidylglycerophosphate synthase 1	protein_coding	MGI:1921701	http://www.informatics.jax.org/marker/MGI:1921701
ENSMUSG00000017716	chr11	117849251	117855743	428.005	-0.160916	0.157001	-1.02494	0.49696	0.98037	Birc5	baculoviral IAP repeat-containing 5	protein_coding	MGI:1203517	http://www.informatics.jax.org/marker/MGI:1203517
ENSMUSG00000017718	chr11	117825924	117839908	163.724	0.03129	0.17396	0.179869	0.90511	0.998905	Afmid	arylformamidase	protein_coding	MGI:2448704	http://www.informatics.jax.org/marker/MGI:2448704
ENSMUSG00000017720	chr2	164470301	164473724	0.107139	0.472381	3.53381	0.133675	NA	NA	Trp53tg5	transformation related protein 53 target 5	protein_coding	MGI:1920853	http://www.informatics.jax.org/marker/MGI:1920853
ENSMUSG00000017721	chr2	164497520	164508301	6074.69	0.0733354	0.0900862	0.814058	0.589528	0.995406	Pigt	phosphatidylinositol glycan anchor biosynthesis, class T	protein_coding	MGI:1926178	http://www.informatics.jax.org/marker/MGI:1926178
ENSMUSG00000017723	chr2	164562413	164568510	1391.29	1.28287	0.144721	8.86438	4.23111e-09	2.99825e-07	Wfdc2	WAP four-disulfide core domain 2	protein_coding	MGI:1914951	http://www.informatics.jax.org/marker/MGI:1914951
ENSMUSG00000017724	chr11	101769742	101785371	417.261	1.57357	0.198824	7.91436	1.56053e-07	8.90118e-06	Etv4	ets variant 4	protein_coding	MGI:99423	http://www.informatics.jax.org/marker/MGI:99423
ENSMUSG00000017733	chr2	164588343	164593594	0	NA	NA	NA	NA	NA	Eppin	epididymal peptidase inhibitor	protein_coding	MGI:1922776	http://www.informatics.jax.org/marker/MGI:1922776
ENSMUSG00000017734	chr2	164486106	164493319	321.807	-0.293146	0.158944	-1.84434	0.221578	0.808204	Dbndd2	dysbindin (dystrobrevin binding protein 1) domain containing 2	protein_coding	MGI:106562	http://www.informatics.jax.org/marker/MGI:106562
ENSMUSG00000017737	chr2	164940780	164955850	1.90955	-0.200689	2.1982	-0.0912968	NA	NA	Mmp9	matrix metallopeptidase 9	protein_coding	MGI:97011	http://www.informatics.jax.org/marker/MGI:97011
ENSMUSG00000017740	chr2	164960802	164999731	113.006	0.533496	0.269043	1.98294	0.18878	0.757181	Slc12a5	solute carrier family 12, member 5	protein_coding	MGI:1862037	http://www.informatics.jax.org/marker/MGI:1862037
ENSMUSG00000017747	chr11	100766032	100770957	265.784	0.459115	0.184287	2.4913	0.0987145	0.561522	Ghdc	GH3 domain containing	protein_coding	MGI:1931556	http://www.informatics.jax.org/marker/MGI:1931556
ENSMUSG00000017754	chr2	164839518	164857711	412.912	0.903799	0.819077	1.10344	0.464592	0.972887	Pltp	phospholipid transfer protein	protein_coding	MGI:103151	http://www.informatics.jax.org/marker/MGI:103151
ENSMUSG00000017756	chr13	73733094	73816754	425.937	0.57295	0.196929	2.90943	0.0538263	0.393243	Slc12a7	solute carrier family 12, member 7	protein_coding	MGI:1342283	http://www.informatics.jax.org/marker/MGI:1342283
ENSMUSG00000017760	chr2	164832873	164841032	2216.01	0.198656	0.103194	1.92508	0.202007	0.780581	Ctsa	cathepsin A	protein_coding	MGI:97748	http://www.informatics.jax.org/marker/MGI:97748
ENSMUSG00000017764	chr2	164822686	164826871	435.328	-0.156846	0.133222	-1.17732	0.435229	0.960919	Zswim1	zinc finger SWIM-type containing 1	protein_coding	MGI:1919221	http://www.informatics.jax.org/marker/MGI:1919221
ENSMUSG00000017765	chr8	105943590	105966097	1350.17	-0.112817	0.172865	-0.65263	0.665354	0.998905	Slc12a4	solute carrier family 12, member 4	protein_coding	MGI:1309465	http://www.informatics.jax.org/marker/MGI:1309465
ENSMUSG00000017767	chr2	164826389	164828537	3.07617	-0.128127	1.73876	-0.0736887	0.961049	0.998905	Spata25	spermatogenesis associated 25	protein_coding	MGI:1922892	http://www.informatics.jax.org/marker/MGI:1922892
ENSMUSG00000017774	chr11	75650504	75673910	6637.37	-0.144408	0.0996142	-1.44967	0.336665	0.904126	Myo1c	myosin IC	protein_coding	MGI:106612	http://www.informatics.jax.org/marker/MGI:106612
ENSMUSG00000017776	chr11	75679259	75706908	3517.01	-0.0433738	0.0829829	-0.522684	0.729034	0.998905	Crk	v-crk avian sarcoma virus CT10 oncogene homolog	protein_coding	MGI:88508	http://www.informatics.jax.org/marker/MGI:88508
ENSMUSG00000017778	chr13	86044816	86046904	311.46	0.424017	0.263017	1.61213	0.28532	0.869897	Cox7c	cytochrome c oxidase subunit 7C	protein_coding	MGI:103226	http://www.informatics.jax.org/marker/MGI:103226
ENSMUSG00000017781	chr11	75588097	75628804	6878.48	0.124359	0.0847651	1.4671	0.330889	0.901293	Pitpna	phosphatidylinositol transfer protein, alpha	protein_coding	MGI:99887	http://www.informatics.jax.org/marker/MGI:99887
ENSMUSG00000017801	chr11	101087277	101092207	560.873	0.0398399	0.140519	0.283519	0.850952	0.998905	Mlx	MAX-like protein X	protein_coding	MGI:108398	http://www.informatics.jax.org/marker/MGI:108398
ENSMUSG00000017802	chr11	101096322	101119893	3553.35	0.177912	0.105243	1.6905	0.262551	0.846233	Retreg3	reticulophagy regulator family member 3	protein_coding	MGI:1915248	http://www.informatics.jax.org/marker/MGI:1915248
ENSMUSG00000017817	chr2	163336242	163397993	93.3995	2.18045	1.27545	1.70955	0.25721	0.841843	Jph2	junctophilin 2	protein_coding	MGI:1891496	http://www.informatics.jax.org/marker/MGI:1891496
ENSMUSG00000017830	chr11	100694884	100704271	1022.67	2.75626	0.152591	18.063	2.22045e-16	3.85673e-14	Dhx58	DEXH (Asp-Glu-X-His) box polypeptide 58	protein_coding	MGI:1931560	http://www.informatics.jax.org/marker/MGI:1931560
ENSMUSG00000017831	chr17	53479234	53507680	2064.04	0.152917	0.081903	1.86704	0.215942	0.799843	Rab5a	RAB5A, member RAS oncogene family	protein_coding	MGI:105926	http://www.informatics.jax.org/marker/MGI:105926
ENSMUSG00000017832	chr11	100713850	100714575	1.13436	2.6156	2.38179	1.09817	NA	NA	Hspb9	heat shock protein, alpha-crystallin-related, B9	protein_coding	MGI:1922732	http://www.informatics.jax.org/marker/MGI:1922732
ENSMUSG00000017837	chr11	100619244	100627607	3691.83	-0.213066	0.0910044	-2.34127	0.120738	0.623831	Nkiras2	NFKB inhibitor interacting Ras-like protein 2	protein_coding	MGI:1919216	http://www.informatics.jax.org/marker/MGI:1919216
ENSMUSG00000017843	chr12	110447120	110583062	5252.25	-0.153045	0.0874958	-1.74917	0.246347	0.832471	Ppp2r5c	protein phosphatase 2, regulatory subunit B', gamma	protein_coding	MGI:1349475	http://www.informatics.jax.org/marker/MGI:1349475
ENSMUSG00000017858	chr2	163017354	163046141	1500.16	-0.143966	0.113535	-1.26803	0.40069	0.947594	Ift52	intraflagellar transport 52	protein_coding	MGI:2387217	http://www.informatics.jax.org/marker/MGI:2387217
ENSMUSG00000017861	chr2	163054687	163084688	161.009	0.156214	0.209448	0.745838	0.62109	0.998905	Mybl2	myeloblastosis oncogene-like 2	protein_coding	MGI:101785	http://www.informatics.jax.org/marker/MGI:101785
ENSMUSG00000017868	chr2	162987330	163014127	0.249787	-1.65519	3.5307	-0.4688	NA	NA	Sgk2	serum/glucocorticoid regulated kinase 2	protein_coding	MGI:1351318	http://www.informatics.jax.org/marker/MGI:1351318
ENSMUSG00000017897	chr2	165595032	165771727	2119.02	-0.246707	0.117169	-2.10556	0.162874	0.714635	Eya2	EYA transcriptional coactivator and phosphatase 2	protein_coding	MGI:109341	http://www.informatics.jax.org/marker/MGI:109341
ENSMUSG00000017922	chr13	27196659	27203749	0	NA	NA	NA	NA	NA	Prl3c1	prolactin family 3, subfamily c, member 1	protein_coding	MGI:1351649	http://www.informatics.jax.org/marker/MGI:1351649
ENSMUSG00000017929	chr2	167298444	167349183	131.028	1.0624	0.798536	1.33044	0.377912	0.931886	B4galt5	UDP-Gal:betaGlcNAc beta 1,4-galactosyltransferase, polypeptide 5	protein_coding	MGI:1927169	http://www.informatics.jax.org/marker/MGI:1927169
ENSMUSG00000017943	chr2	163438476	163455324	4.0929	-0.0667266	1.20126	-0.0555471	0.970633	0.998905	Gdap1l1	ganglioside-induced differentiation-associated protein 1-like 1	protein_coding	MGI:2385163	http://www.informatics.jax.org/marker/MGI:2385163
ENSMUSG00000017950	chr2	163506808	163572910	1.97454	-0.907719	1.82855	-0.496414	NA	NA	Hnf4a	hepatic nuclear factor 4, alpha	protein_coding	MGI:109128	http://www.informatics.jax.org/marker/MGI:109128
ENSMUSG00000017969	chr2	167191805	167240604	266.466	0.190759	0.548345	0.347882	0.817657	0.998905	Ptgis	prostaglandin I2 (prostacyclin) synthase	protein_coding	MGI:1097156	http://www.informatics.jax.org/marker/MGI:1097156
ENSMUSG00000017978	chr6	23262773	23839421	102.995	2.09705	0.282804	7.4152	8.90332e-07	4.32092e-05	Cadps2	Ca2+-dependent activator protein for secretion 2	protein_coding	MGI:2443963	http://www.informatics.jax.org/marker/MGI:2443963
ENSMUSG00000017999	chr2	167015193	167034947	1834.57	-0.00647555	0.0786748	-0.0823078	0.956497	0.998905	Ddx27	DEAD (Asp-Glu-Ala-Asp) box polypeptide 27	protein_coding	MGI:2385884	http://www.informatics.jax.org/marker/MGI:2385884
ENSMUSG00000018001	chr5	143622447	143710250	8915.97	0.0358506	0.0794084	0.451471	0.764777	0.998905	Cyth3	cytohesin 3	protein_coding	MGI:1335107	http://www.informatics.jax.org/marker/MGI:1335107
ENSMUSG00000018008	chr15	78597047	78622019	48.0368	0.970522	0.540022	1.79719	0.233617	0.819681	Cyth4	cytohesin 4	protein_coding	MGI:2441702	http://www.informatics.jax.org/marker/MGI:2441702
ENSMUSG00000018012	chr11	120721470	120723969	436.839	0.39273	0.148244	2.64921	0.0791267	0.493362	Rac3	Rac family small GTPase 3	protein_coding	MGI:2180784	http://www.informatics.jax.org/marker/MGI:2180784
ENSMUSG00000018040	chr15	83113433	83122801	825.002	-0.328008	0.140998	-2.32634	0.123125	0.628855	Rrp7a	ribosomal RNA processing 7 homolog A (S. cerevisiae)	protein_coding	MGI:1922028	http://www.informatics.jax.org/marker/MGI:1922028
[truncated: 52,653 more rows]
