# Supplementary material for: Cystathionine β-synthase as novel endogenous regulator of lymphangiogenesis via modulating VEGF receptor 2 and 3
Source: Commun Biol. 2022 Sep 10;5:950. doi: 10.1038/s42003-022-03923-7 (PMC9464209; doi:10.1038/s42003-022-03923-7)
Supplement: Supplementary file 4 — Supplementary Data 2 [file 42003_2022_3923_MOESM4_ESM.xlsx]

## Sheet: Figure 3
Fig 3a										Fig 3b
control	0.25	0.5	1	2	4					control	0.25	0.5	1	2	4
1	0.983577	0.955231	0.798454	0.673532	0.685631					9.39	8.82	11.8	8.71	10.9	5.35
1	1.02864	0.976584	0.758043	0.70324	0.686249					10.1	8.56	5.16	7.76	7.24	9.45
1	0.986933	0.932222	0.78903	0.766719	0.782761					9.12	15.4	11.2	13.2	11.8	11.9
1	0.998477	0.948486	0.821765	0.736536	0.722796					10.7	13.1	11.2	6.76	6.17	4.8
1	1.07087	1.04529	0.826249	0.712131	0.674475					11.3	12.6	8.93	7.16	8.66	6.55
Fig 3c
	control						1mM AOAA						4mM AOAA
0	1	1	1	1			1	1	1	1			1	1	1	1
4	0.762136	0.801743	0.790283	0.750713			0.83697	0.843347	0.882833	0.804948			0.908235	0.82559	0.888895	0.83324
8	0.423002	0.579573	0.610042	0.505649			0.672269	0.707154	0.824167	0.712742			0.806762	0.70976	0.839195	0.753252
12	0.161461	0.363616	0.356905	0.227401			0.529849	0.552106	0.735737	0.578162			0.742499	0.627842	0.785152	0.698319
16	0.053051	0.190437	0.184703	0.07465			0.413878	0.42906	0.648993	0.344709			0.6954	0.575673	0.73206	0.632616
20	0.011745	0.060385	0.069914	0.018069			0.303261	0.323682	0.571221	0.269893			0.647323	0.527525	0.692309	0.593725
24	0.002349	0.009396	0.026368	0.000905			0.188665	0.253554	0.494717	0.218397			0.62212	0.481316	0.618885	0.547209
Fig 3d
loops
	control						1mM AOAA						4mM AOAA
4h	57.8	49.2	84.8	79.6	36.2		86	56.8	98.2	99.8	41		120	96.2	125.2	130.8	76.2
24h	9.8	16.2	17.4	17.2	12.2		12.6	24.2	29.8	23.2	16.4		26.4	34	35	31.2	27.2
branching points
4h	68.2	56.6	105.4	104.4	45.8		110.6	87.6	121	129	58.8		167.2	140.8	180.6	180.2	104.8
24h	11.4	21.8	23.2	21.4	11		15.2	30.6	29.8	30.4	17.4		36	53.4	50.6	43.2	39.6
branches
4h	51.6	50.6	95.4	88	42.8		94	77	90.2	115.8	54.2		141.8	123	166	159.6	98.6
24h	9.2	17	19.2	19	14.4		12.2	28	26.6	26.4	16		32.4	47.6	45	38.8	36.4
lenght
4h	223.141	240.141	229.314	216.011	258.825		233.064	261.619	230.241	209.341	279.954		249.199	297.387	233.13	208.737	266.002
24h	842.15	569.607	741.232	649.653	738.186		464.173	327.661	416.666	406.838	583.684		412.043	360.556	364.203	442.251	385.137

## Sheet: Figure 4
Fig 4a
VEGF-C			VEGF-D
control	4mM AOAA		control	4mM AOAA
1	0.81		1	3.15
1	1.25482		1	1.52862
1	1.13666		1	0.91354
1	0.9		1	1.52
1	0.84		1	0.74
Fig 4b
VEGF-R2			VEGF-R3
control	4mM AOAA		control	4mM AOAA
1	0.63702		1	0.54007
1	0.70848		1	0.4924
1	0.86432		1	0.52903
1	0.92		1	0.77
1	0.74		1	0.25

## Sheet: Figure 5
Fig 5a				fig 5b				Fig 5C				Fig 5d
NC	siR_CBS-6	siR_CBS-5		NC	siR_CBS-6	siR_CBS-5		NC	siR_CBS-6	siR_CBS-5		NC	siR_CBS-6	siR_CBS-5
1	0.5	0.23		1	0.837697	0.799875		11.6	11.9	6.97		1	0.925017	0.898345
1	0.52	0.44		1	0.669139	0.736641		14.6	13.5	11.9		1	0.889702	0.941786
1	0.67	0.46		1	0.704921	0.724479		9.42	9.26	11.2		1	0.886736	0.778346
1	0.8	0.75						6.9	7.25	7.89		1	0.735942	0.64668
1	0.49	0.43						8.03	10.8	7.18		1	0.87521	0.812475
1	0.47	0.14
1	0.54	0.53
1	0.62	0.18
1	0.29	0.98
1	0.04	0.07
1	0.61	0.18
1	0.44	0.01
1	0.27	0.07
1	0.72	0.35
1	0.44	0.44
1	0.55	0.54
1	0.56	0.56
1	0.42	0.4
1	0.56	0.69
1	0.66	0.59
1	0.73	0.59
Fig 5e
	NC								siR_CBS-6								siR_CBS-5
0	1	1	1	1	1	1			1	1	1	1	1	1			1	1	1	1	1	1
4	0.834442	0.869635	0.878812	0.778203	0.834706	0.862199			0.874139	0.939919	0.95143	0.87721	0.861588	0.895822			0.889668	0.910187	0.954899	0.860447	0.832783	0.907611
8	0.675654	0.691455	0.555776	0.54029	0.66356	0.63358			0.755853	0.909366	0.830891	0.732592	0.717583	0.756825			0.7892	0.820751	0.822274	0.747554	0.715077	0.784595
12	0.471448	0.453862	0.256822	0.252533	0.451928	0.378274			0.587945	0.886931	0.723438	0.61992	0.613233	0.563602			0.65005	0.694828	0.722789	0.591395	0.57693	0.648284
16	0.294347	0.222974	0.10596	0.106129	0.239781	0.181929			0.437551	0.86525	0.637556	0.495231	0.533004	0.40115			0.527161	0.554464	0.587913	0.466931	0.473527	0.538911
20	0.12359	0.0624766	0.01048	0.0293226	0.0781637	0.0539656			0.28194	0.812287	0.529376	0.393304	0.378423	0.321567			0.439096	0.404985	0.493355	0.345524	0.369813	0.419176
24	0.0298338	0	0	0	0.00933119	0			0.159211	0.768222	0.398597	0.270315	0.298822	0.226926			0.317932	0.305839	0.372001	0.245777	0.272518	0.30536
Fig 5f
loops
	NC						siR_CBS-6						siR_CBS-5
4h	92.6	47.5	86.2	88.6			148.2	110.2	154.8	123.4			138	114.8	164.2	143
24h	22.4	12.5	16.6	23.4			32.6	28.6	26.4	34.6			31.6	23.4	36.8	42
branching points
4h	98.8	65.5	102	110.8			170.4	146.2	180.2	166.8			178.4	157.8	191	177.8
24h	24.6	12.5	20.8	31			41.8	38.6	37.2	46			38.6	30	49.8	56.6
branches
4h	106.4	62	94.6	106			178.2	171.2	171.2	153.2			182.8	190.6	190.6	170
24h	25.6	11.25	18.6	28.6			41.2	34.2	32.4	44.8			38.4	26.6	48	55.8
lenght
4h	280.258	221.207	249.179	281.299			264.249	248.519	244.937	236.467			261.898	237.37	247.187	235.729
24h	619.888	676.049	729.608	810.635			457.218	375.786	446.38	419.153			422.511	367.729	398.29	392.884

## Sheet: Figure 6
Fig 6a
VEGF-C				VEGF-D				VEGF-R2				VEGF-R3
NC	siR_CBS-6	siR_CBS-5		NC	siR_CBS-6	siR_CBS-5		NC	siR_CBS-6	siR_CBS-5		NC	siR_CBS-6	siR_CBS-5
1	1.19	1.12		1	0.73	0.6		1	1,43*	0.94		1	1,02*	0.53
1	1.08	0.84		1	1.34	1.08		1	0.35	0.53		1	0.28	0.22
1	0.7	0.67		1	1.2	0.4		1	0.03	0.01		1	0.02	0.01
1	1.3	1.5		1	0.85	0.71		1	0.03	0.01		1	0.05	0.01
1	1.17	0.5		1	1.68	1.46		1	0.1	0.04		1	0.11	0.11
									*excluded				*excluded

## Sheet: Figure 7
Fig 7c			Fig 7d
PBS	AOAA		PBS	AOAA
6.65	4.46		21.41	16.71
8.62	4.73		21.25	15.02
8.52	6.46		20.28	15.96
9.04	7.49		19.32	15.2
8.19	7.02		17.53	15.53
6.84	6.86		23.37	15.29
Fig 7e						Fig 7f
VEGF-C			VEGF-D			VEGF-R2			VEGF-R3
PBS	AOAA		PBS	AOAA		PBS	AOAA		PBS	AOAA
0.981162	0.74		0.867343	1.07		1.12713	0.27		1.10237	0.68
0.885868			1.01429			1.02681			1.11842
1.17446	1.25		1.13192	0.74		1.17447	0.95		0.966228	2,05*
0.961397	0.95		0.905065	0.81		0.788271	0.5		0.81628	0.42
0.947979	0.68		0.978502	0.51		1.07158	0.3		0.934819	0.14
1.09622	0.68		1.11934	0.61		0.742306	0.64		0.890452	0.25
0.999238	2,72*		1.01647	1.6		1.03158	0.97		1.01389	0.81
0.953669	0.58		0.96707	0.46		1.03785	0.23		1.15754	0.08
	*excluded									*excluded

## Sheet: Figure 8
8b			8c
PBS	AOAA		PBS	AOAA
14.14	3.86		20.61	16.25
5.47	5.29		23.04	13.76
6.86	5.29		23.62	16
4.03	5.36		20.9	14.88
8.4	1.97		22.46	16.1
10.35	3.07		20.25	13.59
8.39			24.52

## Sheet: Supp Fig 1
Supp Fig 1b			Supp Fig 1c
			lymphatic sprouts			lymphatic branching points			lymphatic endpoints
C57BL/6N	BALB/cN		C57BL/6N	BALB/cN		C57BL/6N	BALB/cN		C57BL/6N	BALB/cN
4.35	1.27		1.62	0		0.432	0.2		1.73	0.2
5.05	1.88		1.59	0.525		0.34	0.315		2.04	0.315
3.85	0.79		1.98	0.189		0.661	0.0944		2.42	0.189
5.48	1.97		2.06	0.812		1.03	0.102		2.29	1.02
5.21	2.75		2.1	0.953		0.582	0		2.21	0.847
5.44	1.89		1.14	0.684		0.518	0.195		1.04	0.684

## Sheet: Supp Fig 2
Mouse ID	Phenotypes					Marker Genotype
	Vessel length / mm²	Vessel Area Percent of ROI	Branchingpoints / mm²	Endpoints / mm²	Sprouts / mm²	rs13483012
7050001	1.326	1.321	2.213	2.526	1.558	AA
7050002	0.825	1.004	1.393	2.447	1.054	AG
7050003	0.836	0.675	1.386	2.29	1.258	AG
7050004	1.377	1.506	1.235	2.412	1.487	GG
7050005	1.198	0.983	2.222	2.517	1.132	AG
7050006	1.504	1.391	2.614	3.356	1.972	AG
7050007	1.172	1.254	1.425	2.849	0.84	AG
7050008	1.031	1.073	1.413	1.927	1.076	AG
7050009	1.201	1.292	1.75	2.781	1.449	AG
7050010	1.405	1.151	1.446	3.436	1.439	GG
7050011	1.713	2.24	3.013	3.843	1.31	AG
7050012	0.899	0.85	1.472	2.679	1.013	GG
7050013	1.653	1.631	2.465	3.935	1.731	AA
7050014	1.486	1.739	1.441	2.948	1.717	AA
7050015	1.76	1.682	2.836	4.384	2.141	AA
7050016	1.357	1.857	1.947	3.197	1.855	AG
7050017	1.643	1.682	1.83	3.761	2.6	AA
7050018	0.899	0.732	1.045	1.779	1.224	AG
7050020	0.6	0.569	0.743	1.428	0.979	AG
7050021	1.011	0.656	1.692	2.541	1.067	AG
7050022	1.707	1.566	2.893	4.188	2.017	AG
7050023	1.869	2.22	2.945	4.101	2.267	AG
7050024	1.098	1.179	1.429	2.211	1.093	GG
7050025	1.121	1.289	1.037	2.051	1.32	AG
7050026	1.2	1.199	0.731	1.525	1.191	AA
7050027	0.583	0.598	1.262	1.434	0.71	AA
7050028	1.042	1.417	1.229	2.325	1.383	AA
7050030	0.412	0.363	0	0.53	0.335	AG
7050031	1.042	1.327	1.788	2.704	1.271	AA
7050032	0.819	0.718	0.746	2.154	0.987	AG
7050033	0.783	0.656	1.029	2.031	1.306	AG
7050034	0.538	0.451	0.731	1.931	0.833	AA
7050035	0.94	0.813	1.434	2.67	0.342	AG
7050037	0.654	0.551	1.44	2.389	0.708	AG
7050038	0.509	0.121	1.462	2.27	0.87	AA
7050042	0.892	0.822	1.499	2.732	1.167	AG
7050043	0.862	0.638	1.595	2.31	0.851	GG
7050044	0.798	0.942	0.758	2.513	0.871	AA
7050045	0.664	0.672	0.762	2.115	0.732	AG
7050046	0.856	0.62	0	1.647	0.84	AG
7050049	1.413	1.862	1.587	2.525	1.611	GG
7050050	1.019	0.792	1.324	2.176	1.182	AA
7050051	0.607	0.072	0	0	0.347	GG
7050052	1.717	2.156	2.939	4.534	2.104	AG
7050053	1.451	1.403	1.85	3.113	1.612	AG
7050054	1.281	1.387	1.068	2.61	1.773	AA
7050055	1.304	1.694	0.78	2.508	1.723	AA
7050056	1.304	1.254	1.643	2.701	1.27	AG
7050057	1.696	1.899	1.662	3.02	2.43	AG
7050058	1.235	1.327	1.448	1.981	0.714	AG
7050059	0.853	0.914	1.476	2.61	0.881	AG
7050060	1.205	1.37	1.032	2.439	1.202	AG
7050061	0.635	0.228	0	0.789	0	AG
7050063	1.322	0.847	2.157	3.874	2.102	AG
7050064	1.408	1.62	2.419	3.076	1.298	GG
7050065	1.099	1.461	0.743	1.965	1.526	GG
7050067	1.036	0.884	1.64	2.543	1.021	GG
7050071	0.983	0.659	1.78	2.54	1.146	AG
7050072	1.537	1.638	2.85	3.543	1.816	AA
7050073	0.623	0.473	1.482	2.032	0.736	GG
7050074	0.727	0.618	1.274	1.795	0.553	AG
7050075	0.506	0.274	0	0	0	AG
7050076	0.891	1.009	1.052	2.571	0.864	GG
7050078	1.827	1.981	3.462	4.035	1.652	AG
7050079	0.802	0.921	1.039	2.056	1.428	AG
7050080	0.81	0.89	0	1.55	1.214	GG
7050087	0.943	0.612	1.873	3.762	0.714	AA
7050088	0.725	0.536	1.112	2.115	0.775	GG
7050089	1.685	1.957	2.082	3.13	2.217	AG
7050092	1.226	1.214	1.631	4.311	1.256	AG
7050093	1.491	1.217	2.723	3.809	1.849	AG
7050094	0.779	0.671	0.735	1.845	0.34	AA
7050095	0.699	0.26	0	1.146	0	GG
7050096	0.642	0.775	0.743	1.871	0.345	GG
7050097	0.661	0.437	0.723	1.815	0.682	AG
7050098	0.956	0.757	1.237	2.183	1.188	AA
7050099	0.477	0.337	1.744	2.483	0.349	GG
7050100	0.83	1.114	1.246	1.941	0.967	AG
7050101	0.846	1.162	1.06	2.1	1.132	AG
7050102	1.109	1.246	1.434	3.118	1.796	GG
7050103	1.007	1.013	1.246	2.717	1.599	AA
7050104	0.95	1.306	1.453	1.989	0.996	AG
7050105	0.795	1.053	0.769	2.627	0.738	AG
7050106	0.773	1.144	1.083	1.953	0.746	AG
7050107	0.235	0.082	1.244	1.846	0.695	AA
7050108	0.92	1.063	0.758	1.465	1.135	AG
7050109	0.497	0.554	0	1.585	0.354	AG
7050110	0.827	0.624	2.146	3.07	1.846	AG
7050111	0.434	0.748	1.459	2.502	0.554	GG
7050112	0.569	0.877	1.552	2.462	0.82	AG
7050113	1.047	1.164	2.015	3.29	1.638	GG
7050114	0.634	0.796	0.739	2.296	0.702	AA
7050115	0.797	0.854	1.568	1.931	0.831	AG
7050116	0.898	1.118	2.152	2.496	0.337	GG
7050117	0.099	0.265	0.765	1.831	0.567	AG
7050118	0	0.581	0.762	1.017	0.562	AA
7050119	1.341	2.449	1.593	3.521	1.973	AG
7050120	1.333	1.876	1.881	2.572	1.121	AG
7050121	0.57	1.119	1.083	2.798	0.574	AA
7050122	0.643	0.846	1.457	2.086	1.348	GG
7050123	0.257	0.427	0.739	1.543	0	AG
7050124	1.033	1.514	1.256	2.74	1.615	AG
7050125	0.641	1.251	1.45	2.162	0.993	GG
7050126	0.737	1.055	1.417	1.839	1.297	GG
7050128	0.273	0.129	1.591	1.867	0.979	AG
7050130	0.848	1.054	1.413	2.262	1.292	AA
7050132	1.249	1.151	1.551	2.597	1.374	GG
7050133	0.845	0.91	1.459	2.088	1.455	AA
7050134	1.696	1.992	2.315	3.274	1.479	GG
7050135	0.964	1.551	2.513	3.378	1.601	AG
7050136	1.492	1.934	2.024	3.983	1.817	AA
7050137	0.527	0.405	1.203	2.272	1.437	AA
7050138	0.881	1.54	0.715	2.062	1.456	AA
7050139	0.857	1.322	1.559	2.089	1.283	AG
7050140	1.083	1.494	1.034	1.653	0.702	AA
7050142	0.943	0.807	1.943	2.563	1.587	GG
7050143	0.483	0.352	0.746	0.997	0.549	AG
7050145	0.663	0.985	1.216	1.979	0.811	AA
7050146	0.137	0.652	0	0.768	0	AG
7050147	1.169	1.461	1.571	2.272	1.298	AG
7050148	0.83	1.332	0.707	2.19	0.92	AA
7050151	0.931	0.85	1.78	2.542	1.146	AA
7050156	0.593	1.053	1.796	3.26	1.897	GG
7050157	0.715	1.093	1.425	2.654	0.538	AA
7050158	1.083	1.793	1.919	3.305	2.054	GG
7050159	0.508	1.083	1.479	2.029	1.146	AG
7050160	0.609	0.574	1.511	2.521	1.417	AA
7050164	0.912	1.146	1.445	1.779	1.224	AA
7050165	0.676	1.408	1.915	3.047	2.06	GG
7050166	1.411	1.78	2.331	3.46	1.677	AG
7050167	0.912	1.119	1.316	2.253	1.044	AG
7050168	0.738	0.832	1.946	2.598	1.048	GG
7050170	1.021	1.79	2.825	4.529	1.88	AG
7050171	0.616	1.317	1.436	1.962	1.524	GG
7050172	0.909	1.177	1.822	3.118	1.839	GG
7050173	0.969	0.957	2.133	3.325	1.83	AA
7050174	0.425	0.913	1.788	2.31	1.153	AG
7050179	1.52	1.772	2.325	3.735	1.67	GG
7050180	1.164	1.245	2.391	3.26	1.564	AG
7050185	0.418	0.809	1.406	2.09	0.335	AA
7050186	0.667	0.979	0	1.974	1.9	AG
7050187	0.618	0.858	1.75	1.315	0.863	AA
7050192	0.641	0.844	1.853	2.602	1.422	GG
7050193	1.207	1.454	2.447	3.577	2.105	AG
7050194	0.917	1.186	1.772	2.37	1.013	AG
7050195	1.022	1.279	1.453	2.641	1.55	AG
7050196	1.448	1.337	1.968	3.118	1.707	AA
7050197	1.472	1.471	2.451	3.57	2.212	AA
7050198	0.793	0.755	1.425	2.284	1.307	AG
7050199	0.261	0.228	0	0.549	0.349	AG
7050200	1.228	1.355	2.475	3.098	1.642	AA
7050201	1.311	1.53	1.873	3.39	2.161	AA
7050202	1.284	1.679	1.024	2.703	1.68	AA
7050203	1.409	2.003	1.791	2.782	1.599	GG
7050204	0.953	1.283	1.279	2.179	1.655	AG
7050205	0.657	0.979	0	1.947	0.538	AG
7050206	0.939	0.859	2.169	2.591	1.514	GG
7050207	0.942	1.156	1.032	2.365	1.509	AA
7050209	1.269	1.544	0.762	2.603	1.768	GG
7050210	0.371	0.553	1.039	1.871	0.851	AA
7050212	0.94	1.158	1.427	2.587	1.413	AG
7050213	2.128	2.125	3.366	4.961	1.827	GG
7050214	1.55	1.217	2.007	3.528	2.32	AG
7050215	1.155	1.731	0.988	2.257	1.514	AG
7050216	1.333	2.104	1.571	2.193	0.962	AG
7050217	1.14	1.356	1.399	1.903	0.943	AA
7050218	1.02	1.58	1.591	1.866	1.099	AA
7050219	1.484	1.942	2.46	3.638	1.433	AA
7050220	1.366	1.61	1.413	2.486	1.489	GG
7050221	1.525	1.544	2.204	3.397	2.003	AG
7050222	1.416	2.073	2.15	2.956	1.851	AG
7050223	1.468	1.637	2.146	3.185	1.846	AG
7050224	1.534	2.031	2.362	4.148	2.285	AG
7050225	0.749	1.067	1.401	2.461	1.062	AA
7050226	1.263	1.839	0	1.458	0.556	AG
7050227	1.252	1.746	1.295	2.381	1.483	AG
7050228	0.695	1.061	1.415	1.928	0.831	GG
7050230	0.769	1.031	1.804	2.591	0.521	AA
7050231	0.418	0.473	1.453	2.334	0.551	GG
7050232	0.493	0.779	1.25	2.125	0.971	GG
7050233	1.015	1.054	1.283	2.273	1.358	AG
7050234	0.695	0.659	1.415	1.835	1.077	AA
7050235	0.99	1.206	0.731	2.346	0.833	AA
7050236	1.507	1.648	2.472	3.903	2.425	GG
7050237	0.616	0.602	1.852	2.527	0.977	AG
7050238	0.53	0.479	1.563	1.831	0.335	GG
7050239	0.967	0.913	1.205	2.551	0.924	AA
7050241	0.471	0.208	0.731	0.971	0.53	AG
7050242	0.741	1.085	1.614	2.72	1.454	AG
7050243	0.485	0.466	1.844	2.587	1.204	AG
7050244	1.501	1.655	2.812	4.177	2.668	GG
7050245	1.685	2.024	2.106	3.831	2.173	GG
7050246	1.224	1.603	1.71	3.309	1.683	AG
7050247	1.087	1.266	2.008	2.505	1.157	AG
7050248	1.649	1.71	2.984	3.98	1.87	AG
7050249	0.801	0.728	0.773	1.034	0.573	GG
7050250	1.167	1.409	2.46	3.269	1.81	GG
7050251	1.085	1.266	2.37	2.818	0.708	AG
7050252	1.301	1.628	1.853	3.615	1.966	AG
7050253	1.252	1.598	0.746	2.149	1.329	AG
7050254	1.166	1.563	2.017	3.501	1.461	AG
7050255	0.87	1.109	0.723	1.82	1.281	AA
7050256	1.629	2.145	2.58	4.093	2.673	GG
7050257	1.387	1.904	1.884	2.408	1.851	AA
7050258	0.868	0.81	1.216	2.145	1.264	AA
7050259	1.363	1.649	1.029	1.939	1.405	GG
7050260	0.819	1.245	1.562	2.177	1.388	AG
7050261	1.185	1.359	1.641	2.387	1.149	AG
7050262	0.845	1.284	1.562	2.751	1.484	AG
7050263	1.253	1.921	2.102	2.996	1.71	GG
7050264	0.74	1.081	1.258	2.534	1.425	AA
7050265	1.06	1.346	0.731	2.022	0.833	AG
7050266	1.121	1.31	2.682	3.133	1.269	AG
7050267	1.661	2.36	2.888	4.22	1.788	AG
7050268	1.209	1.449	2.199	2.704	1.339	AG
7050269	1.14	1.572	1.029	1.535	0.697	AG
7050270	1.456	2.064	1.748	2.843	1.341	AG
7050271	0.497	0.595	0	1.173	0.867	GG
7050272	1.206	1.617	2.169	3.166	1.7	AG
7050273	1.163	1.837	1.622	2.273	1.358	GG
7050274	1.186	1.589	2.545	3.502	1.805	AG
7050275	1.575	1.919	2.311	3.637	2.419	GG
7050276	1.601	2.207	2.227	3.22	1.993	GG
7050277	1.279	1.438	2.183	3.199	1.527	GG
7050278	0.458	0.612	1.045	1.438	0.347	AA
7050280	0.34	0.259	0	0.536	0.34	AG
7050281	1.498	1.85	2.593	3.038	2.189	AA
7050282	0.691	0.679	1.453	1.989	1.119	GG
7050283	0.767	1.063	0.754	1.173	0.721	GG
7050284	1.431	2.002	1.85	3.451	2.124	AG
7050285	1.108	1.528	0.762	1.917	1.254	AA
7050286	1.044	1.122	1.018	2.18	1.29	GG
7050287	0.89	0.947	2.035	2.474	0.89	GG
7050288	1.288	1.713	1.565	3.179	1.924	AG
7050289	0.957	1.156	0.754	2.088	1	GG
7050290	1.064	0.593	2.085	3.53	1.107	AG
7050291	1.441	1.93	1.474	3.272	1.257	AG
7050292	1.47	1.763	2.034	3.38	1.66	GG
7050293	0.891	1.28	1.546	1.987	1.464	AG
7050294	1.192	1.572	1.595	2.609	0.85	GG
7050295	0.533	0.687	0.743	1.667	0.345	AA
7050296	1.162	1.158	1.433	2.928	1.517	AG
7050297	1.472	1.432	1.881	3.624	2.008	AG
7050298	1.731	2.054	2.089	2.827	2.067	GG
7050301	1.25	1.11	1.544	2.9	1.552	AG
7050302	1.242	1.383	2.308	2.79	1.556	AG
7050303	1.044	1.349	1.728	2.052	1.213	AG
7050304	1.332	1.177	1.441	3.136	2.299	GG
7050305	0.894	1.057	1.032	1.649	0.971	AA
7050306	0.904	1.359	1.496	2.94	1.711	AG
7050307	0.618	0.956	1.587	2.8	1.419	AA
7050308	0.969	1.679	2.059	3.148	1.198	GG
7050309	1.06	1.19	1.973	3.187	1.103	AG
7050310	1.108	1.218	0	1.58	1.003	AG
7050311	1.129	1.322	1.643	3.644	2.39	AG
7050312	1.49	1.88	2.509	3.781	2.104	AG
7050313	1.528	1.806	3.046	3.374	1.448	AA
7050314	0.869	1.158	1.587	2.296	0.846	GG
7050315	1.359	1.856	2.243	2.694	1.485	AG
7050317	1.326	1.678	2.4	3.638	1.976	AA
7050318	0.858	0.857	0.727	1.629	1.185	AG
7050319	1.012	1.141	0.723	2.239	1.275	AG
7050320	1.373	1.799	1.838	3.478	2.104	AG
7050321	0.712	0.546	0.731	1.276	0.831	AG
7050322	1.228	1.412	2.695	3.57	2.425	AA
7050323	1.683	1.771	2.58	3.62	2.248	AG
7050324	1.331	1.671	2.691	3.627	2.056	AG
7050325	1.656	1.882	2.642	3.394	2.449	GG
7050326	0.875	0.764	1.227	2.166	1.567	AA
7050327	1.165	1.509	1.946	2.769	1.4	AG
7050328	0.974	1.104	1.607	2.248	1.443	GG
7050329	0.636	0.857	1.418	2.11	1.081	AA
7050330	1.259	1.63	1.982	2.894	1.725	AG
7050331	2.038	2.766	3.498	4.216	2.46	AG
7050332	1.133	1.548	1.877	2.417	1.119	AG
7050333	1.634	1.751	2.779	3.835	2.076	AG
7050334	1.299	1.457	2.311	3.059	1.353	AG
7050335	1.067	1.279	1.233	1.728	0.953	AG
7050336	1.472	1.875	1.968	3.403	1.882	GG
7050337	0.997	1.158	0	1.758	1.206	AG
7050338	1.116	1.536	2.121	2.593	1.466	AA
7050339	0.924	1.073	1.229	2.17	1.068	AA
7050340	0.586	0.914	0	1.383	0.521	AA
7050341	0.672	0.625	1.871	1.885	0.349	AG
7050342	1.059	1.399	1.791	2.71	1.275	GG
7050343	0.874	1.041	1.641	2.623	1.379	AG
7050344	1.069	1.489	2.171	2.596	1.209	GG
7050345	2.039	2.444	3.62	4.446	2.531	GG
7050346	1.036	1.393	1.393	2.376	1.46	AA
7050347	1.086	1.337	1.45	1.786	0.714	AG
7050348	1.902	2.496	3.163	4.332	2.522	AG
7050349	1.189	1.428	1.604	2.07	1.336	AA
7050350	1.361	1.679	1.744	2.9	1.539	AG
7050352	1.087	1.351	1.448	2.325	1.336	AA
7050355	1.419	1.343	2.021	3.888	2.273	AG
7050356	0.881	0.729	2.216	3.025	1.448	AG
7050357	1.443	1.707	2.95	3.796	1.68	AG
7050358	1.168	1.158	1.25	3.041	1.953	AG
7050359	1.61	1.903	2.343	4.064	2.105	AG
7050360	1.505	2.197	2.447	3.717	2.128	AG
7050361	1.577	1.918	2.312	3.214	2.066	AA
7050362	1.537	1.961	2.114	2.715	1.639	AA
7050363	1.647	2.271	2.521	3.28	1.787	GG
7050364	1.319	1.611	1.757	2.793	1.352	AG
7050365	1.553	1.831	1.952	3.03	2.104	AG
7050366	1.195	1.427	1.97	3.351	1.709	AG
7050367	1.082	1.382	1.002	2.059	1.359	AG
7050370	0.604	1.772	2.846	3.439	1.664	AG
7050371	1.265	1.256	3.082	3.669	1.564	AG
7050372	1.44	1.138	1.455	1.793	0.864	AG
7050373	1.289	1.418	2.16	2.972	1.864	GG
7050374	1.238	1.379	1.722	2.59	1.787	GG
7050375	1.607	2.108	2.812	4.25	2.111	GG
7050376	1.6	1.756	2.321	2.619	1.183	AG
7050377	1.078	1.204	1.26	1.968	1.218	AG
7050378	1.785	2.046	2.361	3.912	1.707	GG
7050380	1.278	1.733	1.018	2.55	1.183	AG
7050381	1.374	1.471	1.757	2.503	1.654	AG
7050382	1.395	1.264	1.063	2.192	1.467	AG
7050383	1.04	1.039	1.61	2.334	1.737	AA
7050384	1.909	1.953	3.641	3.924	2.553	GG
7050385	1.435	1.458	1.879	2.852	1.833	GG
7050386	1.505	1.763	2.006	3	1.54	AA
7050387	1.243	1.46	1.591	2.14	1.214	GG
7050388	0.835	1.102	0.754	1.997	1.351	AG
7050389	1.443	1.726	1.233	2.816	2	AA
7050390	1.343	1.651	1.289	2.677	1.86	GG
7050391	1.309	1.42	1.578	2.58	1.599	AA
7050392	1.148	1.21	1.032	2.289	1.091	AG
7050393	1.297	1.49	1.574	2.197	1.084	AA
7050394	1.487	1.561	1.489	2.559	1.699	AG
7050395	1.24	1.411	2.709	3.281	1.576	AA
7050396	1.417	1.367	2.012	3.135	1.852	GG
7050397	1.413	1.69	2.239	3.573	1.683	GG
7050398	0.712	0.695	1.831	2.568	0.834	AG
7050399	0.854	0.695	1.573	2.111	1.082	AG
7050400	1.409	1.557	1.78	2.743	1.344	AG
7050401	1.306	1.414	1.92	2.709	1.698	GG
7050402	1.191	1.305	2.078	3.001	1.618	AG
7050403	1.308	1.137	2.504	3.03	1.143	GG
7050404	0.672	0.805	0	1.389	0.82	AG
7050405	1.899	2.069	2.745	3.545	1.954	GG
7050406	0.963	1.486	0.735	1.648	1.089	AG
7050407	1.332	1.809	1.256	2.742	1.709	AG
7050408	1.278	1.825	1.272	2.569	1.346	GG
7050409	1.454	1.79	2.323	3.746	1.755	AA
7050410	0.502	0.848	0.746	0.995	0.547	AA
7050412	1.555	1.667	2.997	3.611	1.825	GG
7050413	1.448	1.564	1.045	2.238	1.109	GG
7050414	1.237	1.347	1.029	2.03	1.086	AG
7050415	1.273	1.386	1.47	2.745	1.766	GG
7050416	1.177	1.157	0.731	1.526	0.833	AA
7050417	1.627	1.708	2.332	3.514	1.765	AA
7050419	1.277	1.941	1.434	3.176	1.966	GG
7050420	1.207	1.235	1.616	2.648	1.349	AA
7050421	0.869	0.983	1.029	1.85	1.088	AG
7050422	0.854	1.277	1.248	2.288	0.841	AA
7050423	0.48	0.371	0	0.798	0.545	AG
7050424	1.294	1.501	1.83	2.565	2.013	AG
7050425	1.268	1.322	0.999	2.633	2.028	AG
7050426	1.422	1.885	2.684	3.355	1.5	GG
7050427	1.294	1.432	1.229	2.325	1.659	GG
7050428	1.508	1.85	2.56	3.506	1.547	AA
7050429	1.2	1.475	0.723	1.816	1.565	GG
7050430	1.281	1.401	2.021	3.024	1.972	AA
7050431	1.459	1.873	2.651	3.888	1.654	GG
7050432	1.265	1.298	2.378	2.551	0.989	AG
7050433	1.186	1.353	1.716	2.651	1.088	AA
7050434	1.731	2.21	2.511	3.837	1.784	AG
7050435	1.434	1.914	2.514	3.434	1.602	AG
7050436	0.696	0.87	0	1.18	0	AG
7050437	0.878	0.994	1.686	2.315	1.275	AA
7050438	1.126	1.258	1.018	1.827	1.072	AA
7050439	0.997	1.25	1.548	2.593	1.646	AG
7050440	1.055	1.135	1.928	2.4	1.383	AA
7050441	1.073	1.328	1.549	3.306	1.559	GG
7050442	1.005	1.081	0	0.539	0.342	AA
7050443	1.106	1.461	1.052	1.572	1.12	AA
7050444	1.326	1.988	2.172	2.864	1.877	GG
7050446	1.376	1.585	2.432	3.091	1.859	GG
7050447	1.319	1.458	2.04	3.057	1.889	GG
7050448	1.863	2.504	2.827	3.456	2.282	AG
7050449	1.498	2.026	2.622	3.74	2.224	AG
7050450	1.471	1.501	2.233	2.62	1.183	AG
7050451	1.698	1.869	2.433	3.691	2.624	GG
7050452	1.389	1.305	2.001	2.207	0.928	AG
7050453	1.725	1.75	2.164	3.099	1.509	GG
7050454	1.274	1.489	1.888	2.868	1.461	GG
7050455	1.196	1.559	1.425	2.438	1.202	AA
7050456	1.996	2.316	2.689	3.824	2.134	AG
7050457	1.205	1.412	1.635	2.458	1.776	AG
7050458	1.218	1.352	1.026	2.115	0.965	AA
7050459	1.398	1.76	1.635	2.757	1.68	GG
7050460	0.742	0.787	2.062	2.362	1.308	AG
7050461	1.064	0.841	1.218	2.149	1.64	AA
7050462	0.85	0.699	1.026	1.844	1.196	AG
7050463	1.344	1.529	1.826	2.887	2.008	GG
7050464	1.518	2.288	2.104	3.344	0.996	AG
7050465	1.604	2.408	2.914	3.426	1.811	AG
7050466	1.538	1.986	2.039	2.997	2.227	AG
7050467	1.014	1.156	1.59	2.602	1.423	AG
7050468	1.069	1.422	2.141	2.623	1.486	AG
7050469	1.597	2.065	2.413	3.897	2.163	AG
7050470	1.4	1.776	1.551	2.313	1.274	AA
7050471	1.182	1.461	1.418	2.194	1.3	AA
7050472	1.369	1.734	2.081	3.187	1.802	AG
7050473	1.544	2.044	2.78	3.37	1.889	AG
7050474	0.992	1.366	1.745	2.559	1.731	AG
7050475	1.208	1.531	1.276	1.995	1.349	AG
7050476	1.856	2.181	2.853	4.453	1.728	AG
7050477	1.682	2.138	1.82	2.617	1.482	AA
7050478	1.373	2.007	1.585	2.592	1.093	AG
7050479	0.664	0.603	1.244	1.138	0.34	GG
7050480	0.327	0	0	0.997	0.547	AA
7050481	0.649	0.694	0.703	1.564	0.656	GG
7050482	1.35	1.429	1.291	2.681	1.772	GG
7050483	1.333	1.467	1.582	2.791	1.696	AG
7050484	0.959	0.941	0.754	2.419	0.864	AA
7050485	1.112	1.111	1.235	2.622	1.486	GG
7050486	0.841	0.943	0	1.016	0	AG
7050487	1.105	1.133	2.502	2.96	1.299	GG
7050488	1.347	0.967	2.173	3.114	1.963	AG
7050489	0.831	1.153	1.453	1.79	0.718	AG
7050492	1.776	2.024	2.658	3.472	1.94	AG
7050493	2.123	2.459	2.91	4.516	1.894	GG
7050494	1.096	1.044	1.427	2.288	1.412	AA
7050495	0.584	0.44	0.769	1.195	0.361	AG
7050496	0.663	0.406	0	0.574	0.368	GG
7050498	1.41	1.562	2.385	2.906	1.443	AA
7050499	1.098	1.26	1.024	1.837	0.959	GG
7050500	0.631	0.473	0	0.933	0.657	AG
7050501	1.322	1.636	2.365	3.57	1.619	AG
7050502	1.168	1.328	1.593	3.411	1.801	AG
7050503	1.03	1.269	1.448	2.556	1.44	GG
7050504	1.558	1.786	2.373	3.39	2.187	GG
7050505	0.886	1.078	1.464	1.906	1.129	AG
7050506	0.617	0.627	0.735	0.979	0.536	AG
7050507	0.423	0.553	0.769	1.199	0.361	AG
7050508	1.229	1.323	1.055	1.692	0.869	AG
7050511	1.56	1.996	2.041	3.173	1.838	AG
7050512	1.773	2.191	2.6	4.219	2.273	GG
7050513	1.582	1.919	2.735	3.479	1.357	AG
7050514	1.021	1.193	0.743	1.874	0.983	AG
7050515	0.754	0.644	1.235	1.833	0.83	AG
7050516	0.921	1.346	2.039	2.094	1.182	AG
7050517	1.177	1.524	1.548	2.154	0.817	AG
7050518	0.61	0.034	0	1.219	0.58	AG
7050519	0.949	1.14	1.556	2.737	1.475	AG
7050520	1.089	1.551	1.742	3.207	1.538	AG
7050521	0.891	0.903	1.951	2.778	1.405	AG
7050522	0.961	0.872	1.438	2.308	1.216	AG
7050524	0.912	0.855	0.735	1.418	0.698	AG
7050525	0.611	1.137	1.039	1.431	0.851	AG
7050526	1.524	1.963	2.437	3.441	2.194	AG
7050527	1.42	1.913	2.145	3.348	2.007	AG
7050528	1.123	1.309	0.746	2.395	1.107	AA
7050529	1.52	2.348	2.097	2.84	1.639	GG
7050530	1.437	1.304	2.099	2.876	1.869	AA
7050531	1.289	1.631	0.75	2.562	1.734	GG
7050532	1.492	1.649	2.046	3.555	2.31	GG
7050533	0.462	0.551	1.406	2.172	1.384	GG
7050534	0.946	0.42	1.408	2.008	0.528	GG
7050535	0.953	0.723	1.593	1.87	0.345	AG
7050536	0.647	0.709	0.735	1.644	1.198	GG
7050537	0.715	0.627	1.291	2.204	0.356	AG
7050538	0.918	0.574	1.474	2.204	1.141	AG
7050539	1.098	1.295	1.793	2.704	1.359	AG
7050540	1.353	1.61	2.503	2.96	1.3	AG
7050541	1.373	1.581	1.581	2.852	1.41	AA
7050542	1.937	2.061	3.083	3.902	2.121	AG
7050543	1.413	1.641	1.99	2.488	1.824	AG
7050544	1.618	2.317	2.434	3.273	2.113	AG
7050546	1.596	1.589	2.411	3.502	2.005	AA
7050547	1.44	1.775	2.374	3.369	1.628	AG
7050548	1.298	1.668	1.796	2.222	1.264	AG
7050549	0.691	0.799	0.758	1.325	0.87	AA
7050550	0.804	0.849	1.808	2.506	0.75	AA
7050551	1.29	1.654	2.29	3.208	1.818	AA
7050552	0.704	0.829	0.743	1.666	1.104	AG
7050553	0.801	0.936	1.723	2.131	1.207	AG
7050554	2.074	2.3	3.082	4.139	2.42	GG
7050555	0.908	0.949	1.254	2.378	1.318	GG
7050556	0.713	0.617	0	0.777	0.335	AA
7050557	1.185	1.226	1.632	2.452	1.476	AG
7050558	1.416	1.844	2.736	3.479	2.105	AA
7050559	0.921	1.046	1.291	1.594	0.88	AG
7050560	1.703	2.259	2.195	4.095	2.155	AG
7050561	0.914	1.139	0.773	1.842	1.158	AA
7050562	0.918	1.249	1.264	2.239	1.536	AG
7050563	1.068	0.986	1.417	2.269	0.961	AG
7050564	1.697	1.737	2.238	3.452	1.926	AG
7050565	1.511	1.9	2.605	3.405	1.78	GG
7050566	1.831	2.658	2.465	3.645	2.306	AG
7050567	1.422	1.44	1.052	2.255	1.549	AA
7050568	1.352	1.628	1.595	3.008	1.715	GG
7050569	0.744	1.117	1.588	2.135	0.977	AG
7050570	0.862	0.698	0.743	1.769	1.102	AG
7050571	0.804	1.12	1.018	1.398	0.687	AG
7050572	1.336	1.834	1.889	2.413	1.695	GG
7050573	1.468	2.091	2.368	3.359	1.527	AG
7050574	1.842	2.546	3.506	4.301	2.221	GG
7050575	0.609	0.903	0.723	1.622	0.684	AA
7050576	1.358	1.823	1.045	2.24	1.536	GG
7050577	1.466	1.838	2.084	3.072	1.529	AA
7050578	1.139	1.352	1.07	2.379	1.019	AA
7050579	1.029	0.981	0	1.295	0.847	AG
7050580	1.457	1.971	1.264	2.828	1.631	AG
7050581	1.519	1.592	2.414	3.76	2.433	GG
7050582	1.181	1.656	1.276	2.344	1.349	AG
7050583	1.176	1.612	1.89	2.513	1.564	GG
7050584	1.693	2.024	2.675	3.505	1.475	AA
7050585	1.282	1.838	1.472	2.677	2.036	AG
7050586	1.457	2.026	1.464	2.354	1.66	AA
7050587	1.139	1.387	1.791	2.313	1.495	GG
7050588	0.56	0.499	0	0.555	0.354	AG
7050589	0.57	0.612	1.308	1.619	0.573	AG
7050590	1.863	2.44	2.853	3.798	2.16	GG
7050591	1.201	1.786	1.016	2.612	1.572	AG
7050592	1.505	1.977	2.18	3.464	2.212	GG
7050593	0.444	0.602	0.743	1.43	1.102	AA
7050594	0.566	0.895	0	0.558	0.356	AG
7050595	0.542	0.772	0	0.99	0.345	AG
7050596	1.254	1.131	1.919	2.66	1.647	AA
7050597	0.807	0.988	1.029	1.646	1.088	AA
7050598	1.371	1.633	2.394	3.62	1.741	AG
7050599	1.56	2.022	1.268	2.632	1.639	GG
7050600	1.548	2.076	2.375	2.955	1.899	AG
7050601	0.589	0.49	0.754	1.456	0.722	AA
7050602	0.955	1.534	0	1.531	1.197	AG
7050603	0.545	0.605	0	1.319	0.719	AG
7050604	1.414	1.929	1.961	2.727	1.513	GG
7050605	1.386	1.767	1.749	2.168	1.118	AG
7050606	1.313	1.836	1.781	2.694	1.588	AG
7050607	1.178	1.215	1.969	2.936	1.616	GG
7050608	0.852	1.151	1.246	2.714	1.198	AA
7050609	0.694	0.834	0	1.471	1.015	AA
7050610	1.039	1.304	1.543	2.066	1.053	GG
7050611	1.52	1.714	1.737	2.822	1.531	AG
7050612	1.419	1.779	2.086	3.082	1.433	AG
7050613	0.806	0.919	1.21	1.968	0.806	AA
7050614	1.423	1.801	1.862	1.874	0.545	GG
7050615	1.358	1.64	1.979	2.89	1.983	AA
7050616	1.142	1.405	1.719	2.585	1.604	AG
7050617	1.193	1.37	1.706	2.956	1.079	AG
7050618	1.155	1.607	1.207	2.279	1.349	AA
7050619	1.16	1.506	1.032	2.59	1.092	AG
7050620	1.698	2.009	2.587	3.841	2.094	AA
7050621	1.794	2.055	2.785	3.605	1.639	AG
7050622	1.264	1.722	1.997	2.489	1.53	AG
7050623	1.384	1.655	1.688	2.391	1.564	GG
7050624	1.145	1.39	2.523	3.479	1.155	AA
7050625	1.338	1.393	1.256	1.962	1.424	AG
7050626	1.257	1.649	1.821	2.752	1.288	GG
7050627	1.204	1.527	1.246	2.65	1.948	GG
7050628	1.55	2.184	1.708	2.769	2.015	GG
7050629	1.323	1.743	1.708	3.193	1.681	GG
7050630	0.746	1.071	0.997	1.365	0.513	AG
7050631	1.167	1.341	2.154	2.707	1.195	AG
7050632	1.354	1.385	1.951	3.631	1.686	AG
7050633	2.123	2.688	3.013	4.343	1.844	AG
7050634	1.715	2.119	1.986	3.151	1.729	AG
7050635	1.186	0.991	1.953	2.782	1.306	AG
7050644	1.286	1.656	1.515	2.466	1.424	AG
7050645	1.535	1.45	2.83	3.328	1.513	GG
7050646	0.74	0.834	1.427	1.949	1.204	GG
7050647	1.15	1.506	1.916	2.656	1.464	AG
7050648	1.872	2.284	3.505	4.024	1.899	AG
7050649	1.405	1.267	1.859	2.311	1.218	AG
7050650	1.579	1.72	2.213	3.357	1.975	AA
7050655	1.092	1.085	2.281	3.134	1.219	GG
7050657	1.053	0.94	1.002	2.215	1.155	GG
7050658	0.876	1.061	0	1.552	0.982	GG
7050659	1.089	1.534	1.619	1.694	0.869	AG
7050660	0.878	0.754	0.75	1.682	1.232	AG
7050661	0.88	1.266	1.455	1.793	1.12	GG
7050662	1.619	2.176	2.311	3.119	2.014	AG
7050663	1.165	1.449	1.696	2.254	1.386	GG
7050664	1.422	1.686	1.581	2.586	1.694	GG
7050665	1.275	1.838	1.218	2.149	0.939	GG
7050666	1.52	2.019	2.063	3.379	1.781	AG
7050667	1.261	0.894	2.286	2.703	1.798	GG
7050668	1.337	1.821	1.97	2.674	1.617	GG
7050669	1.325	1.232	1.254	2.049	1.319	AG
7050670	0.852	1.152	1.065	1.816	1.012	GG
7050671	1.237	1.647	2.394	2.735	0.947	AG
7050673	1.425	1.604	2.142	2.756	1.581	AG
7050674	0.8	1.027	0.746	1.562	1.112	GG
7050675	1.81	1.883	2.235	2.689	1.669	AG
7050677	0.532	0.507	0	0.804	0.551	AG
7050678	1.375	1.82	2.031	2.395	1.28	GG
7050679	0.788	0.785	1.264	1.674	0.989	AG
7050680	1.372	1.537	1.21	2.13	1.254	GG
7050681	0.647	0.802	1.554	1.817	0.682	AG
7050682	0.479	0.323	0	0.782	0	AA
7050683	1.208	1.402	0.727	1.271	0.828	AG
7050684	0.847	0.883	0.707	1.358	0.797	AA
7050685	1.209	1.448	1.402	1.909	1.173	GG
7050686	1.223	1.195	2.182	2.802	1.697	NA
7050687	0.709	1.015	1.018	1.397	0.827	GG
7050688	1.215	1.094	0.727	1.622	1.068	AG
7050689	1.086	1.085	1.628	2.622	1.308	AG
7050690	1.577	1.989	1.777	3.246	2.009	AG
7050692	1.796	1.834	2.253	3.734	1.945	AA
7050693	0.99	0.945	1.739	2.474	1.109	AG
7050694	1.143	1.442	1.784	2.047	1.042	AG
7050695	1.68	2.152	2.586	2.842	1.596	AG
7050696	0.922	0.908	1.252	1.858	0.974	AG
7050697	1.197	1.483	1.878	2.916	1.12	GG
7050698	1.411	1.762	1.951	2.279	1.084	AA
7050699	1.608	1.784	2.001	3.317	2.097	AG
7050700	1.923	2.113	2.891	3.895	1.899	AG
7050701	1.212	1.266	1.723	2.131	1.417	AG
7050702	1.479	2.065	2.804	3.791	2.015	GG
7050703	1.742	1.913	2.572	3.586	1.928	AG
7050704	1.257	1.766	1.047	1.981	1.338	AG
7050705	1.421	1.923	1.702	2.559	1.583	AG
7050706	0.939	1.126	1.581	1.537	0.698	AA
7050707	0.664	0.632	0	0.789	0.538	AG
7050708	0.99	1.084	0.743	1.154	0.706	AG
7050709	1.745	1.734	2.942	3.534	2.107	GG
7050710	1.106	1.33	1.579	2.284	1.2	AG
7050711	1.601	1.872	2.049	2.764	2.09	AG
7050712	1.024	1.029	2.157	3	1.605	AG
7050713	1.137	1.088	2.641	2.977	1.234	AG
7050714	1.013	1.074	1.021	1.733	1.185	AG
7050715	0.587	0.353	0	1.413	1.086	AA
7050716	0.643	0.163	1.034	1.654	1.094	AA
7050717	1.511	1.868	2.083	2.613	1.43	GG
7050719	0.955	1.479	1.244	2.504	1.773	AG
7050720	1.252	1.73	1.596	2.542	1.328	AA
7050721	1.266	1.476	2.018	3.668	1.951	GG
7050722	0.981	1.001	1.44	2.059	1.218	AG
7050723	1.389	1.771	1.262	2.232	1.22	AG
7050724	1.197	1.549	1.496	2.799	2.083	GG
7050725	1.439	1.632	2.243	2.766	1.588	GG
7050726	1.204	1.149	1.942	3.011	1.492	AA
7050727	0.671	0.71	0	1.616	1.278	AG
7050728	0.65	0.69	0	1.318	0.864	AA
7050729	1.17	1.305	1.578	2.201	1.407	AA
7050730	0.704	0.641	0	1.422	0.702	AG
7050731	0.998	1.075	1.324	1.977	1.051	GG
7050732	1.374	1.291	2.063	3.098	1.203	NA
7050733	0.838	1.083	1.242	1.842	1.083	AG
7050734	1.024	1.316	1.25	2.208	1.605	GG
7050735	1.575	1.624	2.408	3.537	1.565	GG
7050736	1.064	1.393	1.248	2.723	1.604	AG
7050737	1.912	2.357	2.704	3.965	1.832	GG
7050738	1.349	1.491	1.31	2.412	1.164	GG
7050739	1.394	1.321	1.078	2.557	1.387	GG
7050740	1.727	1.679	2.636	3.386	1.664	AG
7050741	1.213	1.589	1.71	3.2	1.684	AG
7050742	0.899	1.035	1.829	2.268	0.831	AG
7050743	0.993	0.79	1.233	1.923	1.073	AG
7050744	0.841	1.075	0	1.907	1.247	AG
7050745	0.921	1.302	1.559	2.004	1.068	AA
7050746	0.876	1.11	1.055	2.179	1.002	AG
7050747	1.464	1.4	2.341	2.778	1.774	NA
7050748	0.998	1.22	0	1.746	0.965	GG
7050749	0.524	0.722	1.024	1.277	0	AG
7050751	0.684	0.533	0	0.777	0.528	AG
7050752	1.045	0.911	0	1.184	0.562	GG
7050753	0.602	0.61	0	1.537	0.841	AA
7050754	0.577	0.416	0.723	1.391	0.949	AG
7050755	0.825	0.821	1.032	1.754	0.97	AG
7050756	0.988	0.772	1.237	2.694	1.489	GG
7050757	1.448	1.244	2.191	3.082	1.985	AG
7050758	1.592	2.268	2.526	3.712	2.355	GG
7050759	1.404	1.758	1.969	2.456	1.212	AG
7050760	0.621	0.818	1.029	1.414	0.838	AA
7050761	1.235	1.384	1.867	2.896	1.903	AA
7050762	0.705	0.738	0.75	1.001	0.551	AG
7050763	0.978	1.152	1.882	2.423	1.651	GG
7050765	1.145	1.041	2.228	3.109	1.662	AA
7050766	1.046	0.988	1.264	2.321	1.225	GG
7050767	1.124	1.644	2.214	2.595	1.373	AA
7050768	1.223	1.067	1.952	2.78	1.775	AG
7050769	1.041	0.819	1.7	2.014	0.83	AA
7050770	1.055	1.402	1.696	2.405	1.387	AG
7050771	1.522	1.502	1.724	2.665	2.042	AG
7050772	0.929	0.942	1.366	1.462	0.913	AG
7050773	1.191	1.412	1.826	2.016	1.077	GG
7050774	1.49	1.557	2.666	3.209	1.69	AA
7050775	1.469	1.751	2.386	3.763	2.687	AG
7050776	1.5	2.026	3.173	3.764	1.679	AG
7050777	1.741	1.694	2.331	3.218	2.06	AG
7050778	1.017	1.42	1.034	1.857	1.093	AA
7050779	1.42	1.637	2.03	2.798	1.654	AG
7050780	1.356	1.573	2.131	3.103	1.57	AA
7050781	1.201	1.797	1.482	2.218	1.269	GG
7050782	1.649	1.751	2.178	3.189	2.079	AG
7050783	1.945	2.463	1.98	3.844	1.972	AG
7050784	1.446	1.656	2.05	3.015	1.85	AA
7050796	1.742	1.907	2.601	3.338	1.789	GG
7050797	1.246	1.411	1.683	2.235	1.372	GG
7050798	0.917	0.98	1.549	1.812	0.943	AG
7050799	0.811	1.064	0.762	1.019	0.563	AA
7050800	1.238	1.442	1.406	2.088	1.383	AA
7050801	0.906	1.186	0.727	1.399	0.689	AG
7050802	1.229	1.498	1.274	2.422	1.651	AA
7050803	1.512	1.904	2.09	2.622	1.224	AG
7050804	0.812	0.759	0	1.012	0.725	AA
7050805	1.516	1.837	1.956	2.975	1.601	AA
7050806	1.006	1.249	0.743	2.147	1.529	AG
7050807	1.04	1.281	0	1.989	1.235	AG
7050808	0.777	1.067	0	1.675	0.989	AG
7050809	1.662	2.019	2.266	3.298	2.363	GG
7050810	1.044	1.311	0.739	1.658	1.21	AA
7050811	1.022	1.433	1.042	1.434	1.106	AG
7050812	1.142	1.773	1.702	2.015	0.83	AA
7050813	1.554	2.353	1.763	2.871	2.023	AG
7050814	1.603	2.193	2.432	2.583	1.692	GG
7050815	1.657	1.811	2.428	3.782	2.105	AG
7050816	1.467	2.226	1.708	3.078	2.395	AG
7050817	1.091	1.45	1.291	2.02	1.37	AG
7050818	0.683	0.726	0	0.543	0.345	AA
7050819	1.248	1.371	2.052	2.637	1.591	AG
7050820	2.025	2.555	2.865	3.9	2.388	AG
7050821	1.71	1.939	2.635	3.096	1.733	AG
7050822	1.132	1.62	1.755	2.5	1.652	AG
7050823	1.519	2.103	1.479	2.383	1.781	AG
7050824	1.642	1.803	2.181	2.941	2.212	AG
7050825	1.479	1.594	2.002	3.05	2.024	GG
7050826	1.742	1.949	3.253	3.745	1.869	GG
7050827	0.695	0.851	1.042	1.669	0.985	GG
7050828	1.53	2.14	1.895	3.011	2.197	AG
7050829	2.321	2.242	3.499	4.157	1.889	AG
7050830	1.681	1.527	1.847	3.335	2.421	AG
7050831	1.452	1.984	1.843	3.1	2.267	AG
7050832	1.204	1.165	1.568	2.562	1.19	AG
7050833	1.857	1.858	2.827	3.878	2.206	AG
7050834	1.745	1.873	2.089	3.199	2.226	AG
7050835	0.995	1.559	1.654	2.491	1.504	AG
7050836	1.164	1.598	1.852	2.378	1.211	GG
7050838	1.286	1.678	2.006	3.625	1.953	AA
7050839	1.255	1.561	1.188	2.308	1.409	GG
7050840	1.208	1.215	1.708	2.496	1.192	AA
7050841	0.927	1.092	1.487	2.225	1.274	AG
7050842	1.194	1.207	0.739	1.292	0.844	AA
7050843	1.234	1.481	1.408	2.748	1.386	AG
7050844	0.949	1.128	1.008	1.712	0.942	GG
7050845	0.977	1.257	1.927	2.246	1.281	GG
7050846	1.348	1.497	1.032	1.856	1.205	AG
7050847	1.591	2.135	2.678	3.689	1.55	GG
7050848	1.823	2.493	3.056	3.866	2.257	GG
7050849	1.581	2.136	2.072	3.053	1.612	AG
7050850	1.362	1.903	1.804	2.523	1.271	AG
7050851	1.735	2.206	1.551	2.665	1.82	GG
7050852	1.43	1.918	1.402	2.465	1.565	GG
7050853	1.653	1.964	2.512	3.362	1.618	AG
7050854	1.069	1.39	1.884	2.86	1.747	GG
7050855	0.896	1.043	1.717	2.44	1.202	AA
7050856	1.476	2.232	2.137	2.617	2.049	GG
7050857	1.651	2.115	2.212	3.844	1.974	GG
7050858	1.082	1.184	0.765	1.825	1.375	AG
7050859	1.107	1.342	1.246	1.847	1.198	AG
7050860	0.741	1.105	1.472	2.37	1.257	AG
7050861	1.541	1.611	1.987	3.76	2.159	AA
7050862	1.731	2.525	1.871	2.836	1.908	GG
7050863	0.837	0.954	1.668	2.344	1.409	AA
7050864	1.104	1.521	1.08	2.049	1.161	AG
7050865	0.997	1.365	1.595	2.145	0.851	AG
7050866	2.061	2.727	3.2	4.173	2.287	GG
7050867	1.387	1.892	1.939	2.488	1.393	AA
7050868	0.926	0.817	1.281	2.183	1.658	AG
7050870	1.311	1.389	1.845	2.659	1.606	GG
7050871	0.759	0.717	0.743	1.773	0.853	AA
7050872	0.505	0.336	0	1.515	0.953	AA
7050877	1.381	1.754	1.744	2.325	1.636	AG
7050878	1.376	1.521	1.66	2.804	1.938	GG
7050879	1.048	1.252	1.693	2.4	1.283	GG
7050880	1.419	1.741	2.117	3.928	1.811	AG
7050881	1.505	1.642	2.072	3.172	1.878	AA
7050882	1.642	1.819	2.381	3.088	1.635	AG
7050883	0.886	1.178	1.05	1.68	0.993	AG
7050884	1.39	1.386	1.433	2.452	1.517	AG
7050885	1.627	1.909	2.255	2.973	2.185	AA
7050886	1.048	1.619	1.408	1.825	1.071	AA
7050887	1.142	1.361	1.248	2.204	1.307	AA
7050888	1.647	2.16	2.051	3.017	1.399	AG
7050889	1.292	1.63	1.264	1.976	0.857	AG
7050890	1.164	1.261	1.008	2.072	1.166	AG
7050891	1.878	2.481	2.935	3.989	2.26	GG
7050892	1.44	1.654	1.871	2.77	1.541	AA
7050893	1.281	1.887	1.631	2.287	1.577	AG
7050894	1.133	1.597	1.775	2.532	1.258	GG
7050895	1.149	1.723	0	1.332	1.011	AG
7050896	1.72	2.389	1.81	3.151	1.903	AG
7050897	1.095	1.355	2.348	2.722	1.782	AG
7050898	1.642	1.997	2.457	3.526	2.14	AG
7050915	1.802	2.17	2.705	3.92	2.222	AG
7050916	1.253	1.619	1.411	2.181	1.581	AG
7050917	1.214	1.601	1.455	2.418	1.237	AG
7050918	1.742	2.623	2.103	3.104	1.917	AG
7050919	0.52	0.721	1.034	1.859	0.54	AG
7050920	1.424	2.067	1.266	2.767	1.539	AG

## Sheet: Supp Fig 3
Supp Fig 3b
con	0.25mM	0.5mM	1mM	2mM	4mM
1	0.72267	0.793555	0.860948	0.613941	0.628453
1	0.723464	0.710093	0.730187	0.491137	0.59669
1	1.28216	1.32599	1.4069	1.29804	0.935473

## Sheet: Supp Fig 4
Supp Fig 4b
NC	siR_CBS-6	siR_CBS-5
1	0.700144	0.569199
1	0.752018	0.794276
1	0.766049	0.613037

[truncated: 3 more sheets: Supp Fig 5, Supp Fig 6, Supp Fig 7]
